# Supplementary material for: Term amniotic fluid: an unexploited reserve of mesenchymal stromal cells for reprogramming and potential cell therapy applications
Source: Stem Cell Res Ther. 2017 Aug 25;8:190. doi: 10.1186/s13287-017-0582-6 (PMC5574087; doi:10.1186/s13287-017-0582-6)
Supplement: Supplementary file 5 — Showing the list of differentially expressed genes between TAF-MSCs and CB-Endo cells. TAF-MSCs term amniotic fluid-derived MSCs, CB-Endo cells cord blood-derived endothelial cells. (XLSX 4454 kb) [file 13287_2017_582_MOESM5_ESM.xlsx]

## Sheet: CB-Endo_AF-MSC_pairwise_diffExp
Affy_ID	Symbol	logFC	AveExpr	t	P.Value	adj.P.Val	B
8091402	TM4SF18	5.54318	7.68019	87.7352	1.61588e-07	0.00212452	6.22723
8116818	BMP6	4.17425	7.74283	76.7559	2.70744e-07	0.00212452	6.12427
8177222	CD24	-4.66998	6.71321	-69.6789	3.93299e-07	0.00212452	6.03427
8176375	RPS4Y1	3.92008	7.11961	68.6451	4.16659e-07	0.00212452	6.01908
8065359	CD93	4.58243	7.78371	65.4755	5.0006e-07	0.00212452	5.96862
8020779	DSG2	-4.06492	6.52216	-63.2458	5.71603e-07	0.00212452	5.92923
8101957	EMCN	4.50196	7.32932	61.2849	6.45476e-07	0.00212452	5.89158
7903358	VCAM1	-3.42418	6.62675	-61.1917	6.49277e-07	0.00212452	5.88972
8070297	ERG	4.6211	7.34151	58.9954	7.47632e-07	0.00212452	5.84365
8017547	ICAM2	5.3152	8.52276	58.968	7.48976e-07	0.00212452	5.84304
8017599	PECAM1	6.68055	8.35278	58.7552	7.59496e-07	0.00212452	5.83835
8100393	KDR	5.48649	7.6266	58.3967	7.77646e-07	0.00212452	5.83034
8001800	CDH11	-4.08965	7.46421	-57.379	8.32232e-07	0.00212452	5.80694
7964872	PTPRB	4.09175	7.17753	56.3361	8.93272e-07	0.00212452	5.78189
8122860	MYCT1	5.24021	7.55842	52.2037	1.19848e-06	0.00256687	5.67061
8161755	ALDH1A1	5.02072	7.49344	51.8161	1.23344e-06	0.00256687	5.65909
7923978	CD34	2.73011	7.3634	50.5422	1.35775e-06	0.00265936	5.61974
8096415	MMRN1	6.62628	7.99491	45.7863	1.98774e-06	0.00362091	5.4502
8146794	PREX2	3.73699	7.15285	45.3291	2.06617e-06	0.00362091	5.43177
8059376	SERPINE2	-2.5061	8.02835	-44.2406	2.26921e-06	0.0037779	5.38616
8166157	BMX	4.26286	6.61191	43.5491	2.41133e-06	0.00382334	5.35588
7960464	VWF	4.82686	7.95111	42.8374	2.56949e-06	0.00382355	5.32359
7996264	CDH5	5.32407	8.27136	42.533	2.64113e-06	0.00382355	5.30942
8135218	LRRC17	-3.60011	7.46562	-40.7188	3.12446e-06	0.00403307	5.22021
7984704	NEO1	-2.27566	6.32521	-40.4316	3.21089e-06	0.00403307	5.2053
8170648	BGN	3.37515	8.56849	40.325	3.24373e-06	0.00403307	5.19971
7939839	PTPRJ	-3.64339	7.91236	-40.2395	3.27035e-06	0.00403307	5.19521
8013319	GRAP	3.44608	6.33844	39.2651	3.59446e-06	0.00421839	5.14238
7961111	CLEC1A	2.73969	5.89549	39.0427	3.674e-06	0.00421839	5.12994
8140534	SEMA3C	-3.39996	6.57259	-37.8953	4.12162e-06	0.00453978	5.06331
8066513	SDC4	-1.98597	8.73955	-37.6487	4.2266e-06	0.00453978	5.04845
8105579	LRRC70	2.1565	5.32097	37.0963	4.47434e-06	0.00465569	5.01442
7952205	MCAM	2.43644	9.63027	35.6031	5.24178e-06	0.00525725	4.91706
7980233	PGF	2.36314	7.01557	35.3034	5.41533e-06	0.00525725	4.89653
8048995	ITM2C	-3.15672	7.61318	-35.0897	5.5435e-06	0.00525725	4.88167
8172254	CXorf36	3.79369	6.65419	34.794	5.72718e-06	0.00525725	4.86082
8075924	MFNG	4.05712	7.29405	34.6153	5.84192e-06	0.00525725	4.84805
8136200	CPA4	-3.63121	6.75134	-33.8685	6.35389e-06	0.00555623	4.79325
8149071	ANGPT2	5.13591	7.40025	33.6586	6.50789e-06	0.00555623	4.77742
7920506	SHE	3.2377	7.53374	33.3353	6.75432e-06	0.00562246	4.75267
8092707	LEPREL1	-3.39943	7.21191	-31.4157	8.48717e-06	0.0066272	4.59567
8008185	ABI3	2.0578	6.83273	31.3527	8.55306e-06	0.0066272	4.59021
8049487	MLPH	-1.90751	6.60333	-31.2772	8.63282e-06	0.0066272	4.58364
7965652	CDK17	1.65442	9.52484	31.1609	8.75745e-06	0.0066272	4.57346
8176624	DDX3Y	2.21076	6.26526	30.7549	9.211e-06	0.00665486	4.53737
7903227	PALMD	3.59962	7.48143	30.7417	9.22621e-06	0.00665486	4.53618
8104079	FAT1	-4.40489	7.47723	-30.4694	9.5477e-06	0.00665486	4.51146
7954245	PLEKHA5	-1.77485	6.8282	-30.3797	9.65666e-06	0.00665486	4.50322
7900658	TIE1	4.33456	7.39264	30.2689	9.79332e-06	0.00665486	4.493
8142270	NRCAM	2.74689	6.41979	29.9377	1.0217e-05	0.0068039	4.462
7940869	FERMT3	2.76912	7.68065	29.5318	1.0768e-05	0.00703025	4.42316
7982597	THBS1	1.85577	11.8171	29.0128	1.15283e-05	0.00713682	4.37206
8163637	TNC	-2.90382	6.90885	-28.8654	1.17566e-05	0.00713682	4.35724
8126798	GPR116	3.78754	6.86048	28.83	1.18122e-05	0.00713682	4.35367
7909789	TGFB2	-4.66064	7.4657	-28.7357	1.19621e-05	0.00713682	4.3441
8037614	GPR4	2.22629	6.90644	28.7102	1.20029e-05	0.00713682	4.34151
7939559	TSPAN18	2.6931	7.21576	28.4029	1.25103e-05	0.00723245	4.30988
7904702	LOC101060683	-1.83433	9.52296	-28.3513	1.25982e-05	0.00723245	4.30451
7990391	CYP1A1	1.99867	5.95201	28.0815	1.30702e-05	0.00737625	4.27616
7982593	C15orf54	2.54448	5.57333	27.3918	1.4382e-05	0.00798128	4.20146
8052689	SPRED2	-1.50138	7.1793	-26.8747	1.54758e-05	0.00833422	4.14327
7950555	LRRC32	2.59394	7.64479	26.7092	1.58477e-05	0.00833422	4.12424
7914270	LAPTM5	4.48576	7.76241	26.6463	1.59922e-05	0.00833422	4.11695
8052355	EFEMP1	2.06153	11.2791	26.6346	1.60192e-05	0.00833422	4.1156
8127563	COL12A1	-4.37642	7.73587	-26.0937	1.73338e-05	0.0087006	4.05167
8122756	PLEKHG1	1.95977	5.99227	26.0487	1.74493e-05	0.0087006	4.04625
8144726	TUSC3	-1.62419	8.42202	-25.9583	1.7684e-05	0.0087006	4.03532
7944082	TAGLN	-4.15416	7.55392	-25.9261	1.77686e-05	0.0087006	4.03141
8005661	CYTSB	-1.45878	7.56563	-25.7068	1.83584e-05	0.00885914	4.00455
7974902	RHOJ	5.38545	8.03232	25.2959	1.95312e-05	0.00929043	3.9532
8175016	APLN	3.84516	7.60962	24.9367	2.06348e-05	0.00961155	3.90715
7902594	PRKACB	1.56662	9.35786	24.8901	2.07836e-05	0.00961155	3.9011
8006028	RNU4-2	1.50352	5.31131	24.6613	2.15344e-05	0.00982234	3.8711
8096176	PTPN13	-2.28518	6.41847	-23.9772	2.39919e-05	0.010396	3.77866
8146500	LYN	1.47539	7.53772	23.9286	2.41795e-05	0.010396	3.77194
8009075	TANC2	-1.67846	6.35306	-23.9122	2.42435e-05	0.010396	3.76965
8041422	RASGRP3	3.75619	6.44595	23.79	2.47253e-05	0.010396	3.75261
7927681	BICC1	-4.9309	6.97753	-23.7717	2.47983e-05	0.010396	3.75005
8068583	KCNJ15	-3.42927	6.73533	-23.693	2.51163e-05	0.010396	3.73899
8106743	VCAN	-6.10293	7.75512	-23.6087	2.54624e-05	0.010396	3.72708
8009502	KCNJ2	1.55231	6.30384	23.6041	2.54815e-05	0.010396	3.72643
8081298	GPR128	-4.62658	6.8248	-23.5751	2.56021e-05	0.010396	3.72231
8054135	MGAT4A	3.66802	6.55459	23.4092	2.63059e-05	0.0104054	3.69861
7950473	ARRB1	2.77372	8.10847	23.3962	2.63621e-05	0.0104054	3.69674
8004842	ARHGEF15	1.34023	7.01437	23.3317	2.66431e-05	0.0104054	3.68744
8068671	BACE2	1.96062	8.85341	23.1874	2.72854e-05	0.0104054	3.6665
8134091	CLDN12	-1.81166	7.66425	-23.1443	2.74808e-05	0.0104054	3.66021
7942626	UVRAG	1.40585	8.30891	23.1401	2.75002e-05	0.0104054	3.65959
8122637	SASH1	2.30654	7.78417	23.0073	2.81142e-05	0.0104793	3.64009
7978712	CLEC14A	3.90072	6.61858	22.9626	2.83251e-05	0.0104793	3.63347
7921713	F11R	1.55013	8.048	22.8359	2.89331e-05	0.0105867	3.61463
7965671	RNU4-2	1.82492	5.96378	22.6487	2.9862e-05	0.0108078	3.58648
7943442	DYNC2H1	-1.56346	5.89233	-22.363	3.13531e-05	0.0111132	3.54281
8134631	ZNF655	-1.22098	6.24036	-22.302	3.16836e-05	0.0111132	3.53338
8066848	PREX1	2.29965	6.92817	22.2976	3.17073e-05	0.0111132	3.5327
8086517	CDCP1	-2.75683	7.69479	-22.1724	3.24003e-05	0.0111874	3.5132
7928855	BMPR1A	-3.49824	6.59372	-22.1385	3.25909e-05	0.0111874	3.50789
8079140	SNRK	2.76122	8.78927	22.0114	3.33187e-05	0.0112256	3.48789
7952046	MPZL2	3.73476	7.06422	22.0015	3.33765e-05	0.0112256	3.48631
7989985	ITGA11	-1.41117	6.54994	-21.9335	3.37749e-05	0.011246	3.47554
7970162	ATP11A	1.36293	7.07897	21.7131	3.51097e-05	0.0115747	3.44021
7905881	ADAM15	1.46072	8.15738	21.5944	3.58557e-05	0.0117048	3.42096
8180411	ELMO1	2.52791	6.57139	21.4027	3.71031e-05	0.0119944	3.38953
8083166	TRPC1	-1.42585	6.21085	-21.2932	3.78408e-05	0.0120586	3.37137
8055465	CXCR4	1.15422	6.1727	21.2661	3.8026e-05	0.0120586	3.36687
7934842	MMRN2	2.95372	7.5656	21.1497	3.88348e-05	0.0121989	3.34739
8132860	EGFR	-2.04438	7.00575	-21.0657	3.94321e-05	0.0122492	3.33322
7914648	PHC2	-1.23342	7.3891	-21.0089	3.98426e-05	0.0122492	3.3236
7896709	CHST2	-1.28347	7.49536	-20.9738	4.00986e-05	0.0122492	3.31764
8071420	SERPIND1	1.18015	6.22204	20.8775	4.08121e-05	0.0123538	3.3012
7919095	NOTCH2	-1.99263	9.13651	-20.6383	4.26557e-05	0.0127956	3.25986
8161418	BX649563.4	1.39707	6.90175	20.5114	4.36763e-05	0.0129847	3.23764
8067798	SOX18	1.24192	7.3867	20.1593	4.66729e-05	0.0135456	3.17491
8044021	IL1RL1	4.21665	7.70231	20.1478	4.67758e-05	0.0135456	3.17282
8143610	ARHGEF5	-1.16273	6.08869	-20.1469	4.67833e-05	0.0135456	3.17266
8122334	CCRL1	1.77976	6.86819	20.0418	4.77308e-05	0.0137008	3.1536
7924069	RNU5A-8P	-1.44412	9.10083	-19.8884	4.91562e-05	0.0139894	3.12553
8135363	PIK3CG	1.31469	6.01702	19.736	5.06271e-05	0.0140164	3.09731
7961507	ART4	1.85486	5.87429	19.6772	5.12086e-05	0.0140164	3.08635
8154692	TEK	3.25051	6.97835	19.6691	5.12899e-05	0.0140164	3.08483
7965410	DCN	-4.5493	6.98933	-19.6288	5.16939e-05	0.0140164	3.07729
7913357	ECE1	1.25185	10.5343	19.5928	5.20594e-05	0.0140164	3.07052
8135576	TES	-1.04555	9.33367	-19.5914	5.20737e-05	0.0140164	3.07025
8117034	GMPR	2.60386	8.21192	19.5792	5.2198e-05	0.0140164	3.06796
8071155	USP18	1.24961	6.80231	19.5178	5.28292e-05	0.0140724	3.05638
8022612	ZNF521	3.3868	7.06174	19.4603	5.34295e-05	0.0141194	3.04548
8139656	GRB10	1.59721	8.47557	19.4048	5.40173e-05	0.0141248	3.03492
7984517	GLCE	1.46165	8.99851	19.3785	5.42983e-05	0.0141248	3.0299
8089928	RNU4-2	1.46578	7.05894	19.2693	5.54862e-05	0.0142173	3.00894
8084891	FAM43A	3.5508	7.76892	19.2643	5.55423e-05	0.0142173	3.00797
7937335	IFITM1	-3.33981	7.70894	-19.2288	5.59351e-05	0.0142173	3.00113
8097903	TLR2	-1.4143	5.20762	-19.0555	5.79081e-05	0.0146073	2.96742
8123739	NRN1	3.61958	6.87622	19.0179	5.83487e-05	0.0146078	2.96004
7922337	TNFSF18	2.94481	5.86834	18.9275	5.94219e-05	0.0147654	2.94225
8026300	CD97	-1.33185	7.56601	-18.8504	6.03583e-05	0.014887	2.92695
8146462	SOX17	1.34052	6.56667	18.7721	6.13269e-05	0.0150147	2.91135
7971565	LPAR6	1.03654	5.98795	18.7267	6.18984e-05	0.015044	2.90225
8136987	ARHGEF5	-1.00012	6.11281	-18.651	6.28653e-05	0.0151087	2.88702
7952453	ROBO4	2.96693	7.44918	18.609	6.34106e-05	0.0151087	2.87853
7949971	CPT1A	1.65982	7.22372	18.582	6.37628e-05	0.0151087	2.87307
8060854	PLCB1	2.51444	6.65699	18.5656	6.39795e-05	0.0151087	2.86973
8116445	FLT4	1.05815	5.73207	18.5269	6.44923e-05	0.0151225	2.86186
8009301	PRKCA	-1.18284	7.48755	-18.2928	6.77073e-05	0.0157654	2.81376
8115490	ADAM19	-2.59928	8.2009	-18.2523	6.82845e-05	0.0157737	2.80534
8009183	MAP3K3	1.33743	7.26099	18.224	6.86903e-05	0.0157737	2.79946
7987772	EHD4	1.56734	8.89387	18.1834	6.92792e-05	0.0157999	2.79097
7954985	TMEM117	-1.03713	6.19366	-18.0795	7.08151e-05	0.0159122	2.76916
7946579	LYVE1	4.94542	7.41037	18.0627	7.10672e-05	0.0159122	2.76561
8018814	SEC14L1	1.84288	6.07207	18.0535	7.12052e-05	0.0159122	2.76368
8020903	GALNT1	1.28551	9.68394	17.9648	7.25603e-05	0.0160883	2.74487
7927732	ARID5B	-1.78894	7.1923	-17.939	7.29597e-05	0.0160883	2.73939
8011415	P2RX5	-1.2607	6.00375	-17.882	7.38536e-05	0.0161545	2.72721
8101228	CNOT6L	1.03558	6.45339	17.836	7.45833e-05	0.0161545	2.71737
8018975	LGALS3BP	-3.14839	7.60944	-17.8278	7.47153e-05	0.0161545	2.7156
8089082	DCBLD2	-2.79533	10.312	-17.7517	7.5948e-05	0.0161943	2.69919
8083630	GFM1	0.999852	6.96339	17.7359	7.62072e-05	0.0161943	2.69577
8044391	MERTK	2.88061	7.1181	17.7093	7.66443e-05	0.0161943	2.69002
8022927	SLC39A6	-2.20782	7.32697	-17.6747	7.72211e-05	0.0161943	2.68249
8092392	KLHL6	1.25569	6.56555	17.6281	7.80031e-05	0.0161943	2.67236
8057578	CALCRL	5.39316	7.78039	17.6171	7.81896e-05	0.0161943	2.66995
8021418	MALT1	-0.945087	7.14181	-17.6104	7.83039e-05	0.0161943	2.66848
7897877	TNFRSF1B	1.33074	6.46178	17.5129	7.99837e-05	0.0163854	2.64709
8097449	PCDH10	2.77764	7.51547	17.4998	8.02123e-05	0.0163854	2.64422
8149551	PSD3	-1.86012	7.78425	-17.4663	8.0802e-05	0.0164053	2.63682
8057898	HECW2	3.02885	6.92998	17.3162	8.35126e-05	0.0168246	2.60345
7968789	RGCC	3.15122	6.94613	17.2964	8.3878e-05	0.0168246	2.59902
8091991	8091991	1.10081	5.47792	17.2229	8.52542e-05	0.0169363	2.58251
8159900	GLIS3	-1.56464	6.65289	-17.2125	8.5452e-05	0.0169363	2.58016
8100541	IGFBP7	-0.930424	11.0404	-17.1844	8.59869e-05	0.0169415	2.57382
7984079	TPM1	-1.96181	9.48438	-17.068	8.82487e-05	0.0172848	2.54741
8115455	HAVCR1	-1.81193	5.77777	-17.0023	8.95588e-05	0.0173504	2.53239
8005549	GRAPL	2.15907	6.88035	16.9921	8.97637e-05	0.0173504	2.53005
7990345	SEMA7A	-2.77838	6.97476	-16.9584	9.04466e-05	0.0173504	2.52232
7985934	SEMA4B	-1.07673	6.48258	-16.9476	9.06681e-05	0.0173504	2.51982
8079896	SEMA3F	1.66101	7.47118	16.8688	9.22969e-05	0.0175612	2.50162
8158183	DNM1	-1.8498	6.96544	-16.7707	9.43752e-05	0.0178361	2.47882
8071691	BCR	0.909247	8.08189	16.7504	9.48128e-05	0.0178361	2.47407
8064894	LRRN4	-3.28903	7.65026	-16.692	9.60857e-05	0.017974	2.46039
8004255	BCL6B	2.6263	7.0597	16.6657	9.66655e-05	0.0179814	2.45421
8071981	KIAA1671	1.21353	7.37115	16.6388	9.72632e-05	0.0179921	2.44787
7950885	FZD4	2.99545	7.01872	16.5426	9.94419e-05	0.0182247	2.42508
8116921	EDN1	4.69884	8.35329	16.5303	9.97237e-05	0.0182247	2.42216
8023415	TCF4	1.82193	9.78827	16.4634	0.000101279	0.0182247	2.40621
8054308	TBC1D8	2.01349	6.93247	16.4617	0.000101321	0.0182247	2.40578
7913237	CAMK2N1	-3.15121	7.4349	-16.4449	0.000101715	0.0182247	2.40177
8165672	RFC1	2.78514	7.56714	16.4411	0.000101805	0.0182247	2.40086
8149555	PSD3	-1.51094	7.34941	-16.3127	0.000104897	0.018532	2.36993
7977615	RNASE1	4.27906	8.40924	16.303	0.000105136	0.018532	2.36758
7980720	TTC7B	1.1091	7.67991	16.2942	0.000105354	0.018532	2.36543
7902518	GIPC2	1.5836	6.16139	16.2686	0.000105988	0.018532	2.35921
7985493	TM6SF1	2.27936	5.94283	16.2455	0.000106563	0.018532	2.3536
7952243	MFRP	1.19953	6.96125	16.2331	0.000106875	0.018532	2.35057
8132439	C7orf10	-0.984809	5.29138	-16.2115	0.000107418	0.018532	2.34532
8022711	DSC2	-0.996835	5.70251	-16.1736	0.000108382	0.0185607	2.33604
8058765	FN1	-1.13419	12.2285	-16.1119	0.000109974	0.0185607	2.3209
8081431	ALCAM	-1.19407	9.73351	-16.1014	0.000110249	0.0185607	2.31831
8008454	ABCC3	-1.13947	6.28947	-16.1005	0.000110271	0.0185607	2.3181
8112045	ESM1	3.8887	7.02594	16.0855	0.000110664	0.0185607	2.3144
7996081	GPR56	1.56399	8.5971	16.0755	0.000110928	0.0185607	2.31191
7903765	GSTM1	-2.25883	6.53664	-16.0272	0.000112209	0.0186811	2.29997
8008237	ITGA3	-2.77443	9.12316	-15.946	0.000114404	0.0188367	2.27978
7981538	JAG2	1.37355	7.27049	15.9348	0.00011471	0.0188367	2.27699
8132406	RALA	1.58928	9.26999	15.9301	0.000114841	0.0188367	2.2758
8112980	EDIL3	-3.70297	8.82968	-15.8186	0.000117958	0.0192531	2.24783
8008547	TOM1L1	-3.31778	7.02371	-15.7848	0.000118923	0.019316	2.2393
7909689	SMYD2	-0.822671	7.49852	-15.5836	0.000124887	0.0201862	2.18799
8156826	TGFBR1	-2.57898	7.72871	-15.5034	0.000127368	0.0204877	2.16731
8129392	SOGA3	-1.23796	5.40968	-15.4378	0.00012944	0.0206364	2.15031
7993588	TMC7	1.43327	6.34126	15.435	0.000129531	0.0206364	2.14956
7908125	RGL1	1.03578	7.70804	15.4082	0.000130391	0.0206744	2.14259
7952305	BMPR1A	-2.98563	6.61985	-15.37	0.000131632	0.0207111	2.1326
7965090	CSRP2	-1.07478	6.48644	-15.3628	0.000131867	0.0207111	2.13072
8120300	MLIP	1.1036	4.88258	15.3014	0.000133895	0.0208333	2.1146
7938370	SWAP70	2.04619	9.21657	15.3004	0.000133927	0.0208333	2.11434
8112746	WDR41	-1.08822	8.88065	-15.2826	0.000134522	0.0208333	2.10966
7943398	YAP1	-1.04869	8.86868	-15.2277	0.000136379	0.0208608	2.09515
7903393	S1PR1	2.42349	6.45541	15.1949	0.000137506	0.0208608	2.08644
8074131	SHANK3	2.09993	6.66121	15.1927	0.00013758	0.0208608	2.08587
8021635	SERPINB2	4.08302	7.46858	15.1892	0.0001377	0.0208608	2.08495
8046695	ITGA4	-2.44299	6.40227	-15.1854	0.000137832	0.0208608	2.08394
7920278	S100A3	-0.815805	5.37312	-15.0996	0.000140839	0.0212196	2.06105
7928107	H2AFY2	-1.89699	6.67122	-15.071	0.000141861	0.0212772	2.05338
7960512	7960512	0.853594	7.37179	15.0181	0.000143775	0.0214455	2.03915
8157362	ZNF618	0.831197	7.5239	14.9936	0.00014467	0.0214455	2.03255
8059470	IRS1	-1.62849	5.40753	-14.9752	0.000145347	0.0214455	2.02758
7926105	GATA3	0.863274	6.47356	14.9695	0.000145559	0.0214455	2.02603
8160138	NFIB	2.41384	9.34917	14.9499	0.000146287	0.0214578	2.02073
8129363	HDDC2	-1.67642	7.88086	-14.8888	0.000148586	0.0216994	2.00413
7893654	7893654	-0.843303	7.33279	-14.8444	0.000150285	0.0217814	1.99201
8165217	NOTCH1	1.93108	7.68075	14.7999	0.000152012	0.0217814	1.97981
8091972	MECOM	2.17969	7.38589	14.7901	0.000152397	0.0217814	1.97712
8080344	STAB1	2.27634	6.65616	14.7886	0.000152457	0.0217814	1.97669
8107044	ERAP2	-2.04272	7.26226	-14.7637	0.000153438	0.0217814	1.96985
7932243	FAM171A1	1.13881	8.22117	14.7412	0.000154329	0.0217814	1.96366
8113039	MEF2C	2.98338	7.86141	14.7329	0.000154663	0.0217814	1.96135
8076998	PLXNB2	-1.51729	8.5314	-14.719	0.000155217	0.0217814	1.95753
7898957	RCAN3	-0.837091	5.87952	-14.7154	0.000155363	0.0217814	1.95653
8042637	DYSF	2.78233	7.30189	14.7073	0.000155689	0.0217814	1.95428
7972055	KCTD12	2.15652	8.30568	14.6288	0.000158891	0.0220181	1.9325
8044499	SLC20A1	-1.31867	10.489	-14.6216	0.000159188	0.0220181	1.9305
8176719	EIF1AY	1.63466	6.02479	14.6174	0.000159364	0.0220181	1.92931
8140668	SEMA3A	-3.49369	6.71114	-14.5562	0.00016193	0.0221517	1.9122
8138370	ANKMY2	-0.927586	6.44283	-14.5393	0.000162647	0.0221517	1.90746
8103341	MAP9	-1.39743	4.87333	-14.5273	0.000163157	0.0221517	1.9041
8091078	RBP1	-1.2559	6.5472	-14.5192	0.000163506	0.0221517	1.90181
7950731	PRCP	1.36993	9.77662	14.5156	0.000163658	0.0221517	1.90081
8138602	DFNA5	-1.3447	7.85057	-14.4946	0.000164562	0.0221839	1.8949
8011114	SCARF1	0.983406	6.2608	14.4209	0.000167785	0.0225271	1.87406
8172158	CASK	-1.5592	7.42246	-14.3629	0.000170379	0.0227376	1.85756
7902425	ST6GALNAC3	2.28453	7.11568	14.3553	0.000170718	0.0227376	1.85541
8098581	SNX25	-0.801381	7.244	-14.3216	0.000172254	0.0228507	1.84577
7946245	DCHS1	0.866564	6.34492	14.2915	0.000173635	0.0229095	1.83717
8104663	CDH6	-4.27886	7.40639	-14.2821	0.000174073	0.0229095	1.83445
7923753	NUAK2	-0.780919	5.87254	-14.2226	0.000176856	0.023115	1.81735
8105596	RGS7BP	2.69242	6.27968	14.2191	0.000177023	0.023115	1.81633
8145669	RBPMS	-1.40945	7.79576	-14.1737	0.000179187	0.0233063	1.80321
8148501	PTP4A3	0.875939	6.92511	14.1121	0.000182179	0.0235239	1.78531
7987066	RNU6-2	1.01281	5.40825	14.1102	0.000182274	0.0235239	1.78475
7922474	KIAA0040	1.62213	5.5504	14.0578	0.000184869	0.0237667	1.76945
7895471	7895471	0.759829	7.39621	14.0417	0.000185676	0.0237787	1.76474
7985620	ALPK3	1.05162	6.70157	14.0059	0.000187485	0.0239183	1.75424
8159354	EGFL7	1.59959	7.16126	13.9562	0.000190038	0.0240735	1.73957
7932160	FAM107B	2.77482	7.34309	13.9541	0.000190147	0.0240735	1.73895
7970033	COL4A2	-1.00729	8.84538	-13.9246	0.00019168	0.0241756	1.73024
8080964	GXYLT2	-2.76327	6.20525	-13.9029	0.000192819	0.0241993	1.72381
7955502	SCN8A	1.11747	5.86429	13.8832	0.000193863	0.0241993	1.71795
8016476	HOXB9	-1.86786	6.4445	-13.8772	0.000194178	0.0241993	1.71618
8168028	STARD8	0.836744	6.54356	13.866	0.000194774	0.0241993	1.71285
7927964	SRGN	0.881155	11.2838	13.8294	0.000196741	0.0243528	1.70193
8001830	CMTM4	-0.737452	6.03058	-13.7613	0.000200467	0.0246569	1.68152
8171435	PIR	2.18284	7.76754	13.7575	0.000200679	0.0246569	1.68037
8067233	PMEPA1	-2.14149	7.21956	-13.7067	0.000203516	0.0249135	1.66508
8041447	CRIM1	0.801042	10.7238	13.6779	0.000205148	0.024928	1.65638
8035779	ZNF506	-0.787488	8.86981	-13.6756	0.000205281	0.024928	1.65568
8180217	ZNF626	-0.724535	8.86716	-13.6651	0.00020588	0.024928	1.6525
7975889	VASH1	1.55361	6.79641	13.6067	0.000209256	0.0252421	1.63475
8007493	ARL4D	-0.786943	5.56735	-13.5908	0.000210184	0.0252421	1.62992
8106820	POLR3G	0.945272	8.23399	13.5812	0.000210749	0.0252421	1.62699
7940191	STX3	0.996829	7.43762	13.5105	0.00021497	0.0256554	1.60532
8062852	PKIG	1.34614	7.86539	13.4683	0.000217535	0.0258688	1.59235
8112198	ACTBL2	-3.20545	6.3873	-13.439	0.000219339	0.0259319	1.58331
7914282	SDC3	-0.920883	7.18645	-13.4344	0.000219623	0.0259319	1.58189
8100798	SULT1B1	2.47532	6.93579	13.4162	0.000220756	0.0259736	1.57625
8050160	MBOAT2	-2.07515	7.46141	-13.397	0.000221962	0.0260235	1.57029
8004691	TMEM88	2.82418	7.74606	13.3294	0.000226263	0.0264347	1.54924
8151768	RUNX1T1	1.55682	5.63879	13.2924	0.000228664	0.0266217	1.53766
8078066	FGD5	2.56341	6.64287	13.2801	0.000229466	0.026622	1.53382
8035842	ZNF91	-0.753264	7.08704	-13.2475	0.000231615	0.0267781	1.52358
8006906	ERBB2	-0.752666	6.25387	-13.2352	0.000232433	0.0267797	1.51971
7974316	FRMD6	-1.11157	8.62989	-13.1803	0.000236125	0.0271112	1.50238
7969438	LMO7	-1.03306	6.8857	-13.1452	0.000238528	0.0272931	1.49124
8054364	TGFBRAP1	1.11721	8.38478	13.1286	0.000239676	0.0273304	1.48596
7928695	FAM213A	2.4141	8.83329	13.0766	0.000243309	0.02765	1.46939
8086222	SCN5A	1.05934	5.90301	13.051	0.000245122	0.0277613	1.4612
8057929	8057929	2.12891	5.46762	12.9979	0.000248938	0.0280575	1.44416
8088958	GBE1	0.8754	8.336	12.9845	0.000249917	0.0280575	1.43983
8036840	AKT2	-1.19662	8.40585	-12.9628	0.000251501	0.0280575	1.43286
8121884	RN7SK	0.941963	5.98124	12.9598	0.000251723	0.0280575	1.43189
7949454	MAP3K11	1.0769	8.00769	12.9567	0.000251951	0.0280575	1.43088
7906819	ATF6	0.830801	9.97688	12.906	0.000255727	0.0282799	1.41445
8068919	PDXK	-0.954275	7.1913	-12.8998	0.000256191	0.0282799	1.41245
8135594	CAV1	0.911352	11.5636	12.8949	0.000256557	0.0282799	1.41087
7902861	LRRC8B	1.24267	7.33786	12.8825	0.000257499	0.0282799	1.40682
7950864	ME3	0.923635	7.16945	12.8733	0.000258194	0.0282799	1.40384
8122426	PHACTR2	2.20473	8.51284	12.8582	0.000259347	0.028313	1.39891
8062108	PROCR	2.31643	8.46239	12.8446	0.00026039	0.028334	1.39447
7973629	REC8	-1.17867	7.45907	-12.8141	0.000262742	0.0284968	1.38452
7965040	PHLDA1	-1.29215	8.61382	-12.7882	0.000264765	0.0285754	1.37602
7930498	ACSL5	0.697184	5.75252	12.7829	0.000265183	0.0285754	1.37428
7955562	ACVRL1	2.78521	7.72476	12.7361	0.000268892	0.0288816	1.35889
8042439	ANTXR1	-3.24484	7.4883	-12.7123	0.000270806	0.0289937	1.35102
7938544	TEAD1	-1.66465	8.73062	-12.6378	0.000276904	0.0294141	1.32631
8180239	8180239	-0.962416	6.35111	-12.631	0.000277466	0.0294141	1.32406
8133633	NSUN5P1	-0.732007	6.82443	-12.6295	0.000277591	0.0294141	1.32356
7928489	RNY4P7	1.07659	8.76572	12.6214	0.000278267	0.0294141	1.32086
8147206	RIPK2	-0.70922	9.01866	-12.5744	0.00028222	0.0296398	1.30519
8054479	MALL	0.725562	10.0677	12.5658	0.000282959	0.0296398	1.30228
8075142	TTC28	1.12026	7.55829	12.5644	0.000283072	0.0296398	1.30184
8075106	TPST2	1.15315	8.63743	12.5389	0.000285264	0.0297493	1.29326
8139057	ELMO1	2.81483	5.98387	12.5314	0.000285905	0.0297493	1.29076
7958253	C12orf75	-1.66413	9.48053	-12.4956	0.000289021	0.0299799	1.2787
7950641	KCTD14	-1.08639	6.93031	-12.4704	0.000291237	0.0301159	1.2702
8098441	TENM3	-1.11391	6.43938	-12.4481	0.000293216	0.0301736	1.26265
7893831	7893831	0.901965	5.88013	12.4186	0.000295865	0.0301736	1.25264
8152280	LRP12	-1.07911	6.38999	-12.4163	0.000296064	0.0301736	1.25189
8129888	NHSL1	1.86867	6.97524	12.4135	0.00029632	0.0301736	1.25092
7989128	CNOT6LP1	1.26649	7.9776	12.4134	0.000296326	0.0301736	1.2509
8031646	ZNF667-AS1	-2.57563	5.65407	-12.4033	0.00029724	0.0301744	1.24747
8048205	IGFBP2	-1.96415	7.55861	-12.3915	0.000298316	0.0301896	1.24344
7994609	QPRT	-1.8814	7.45264	-12.3818	0.000299203	0.0301896	1.24013
7924817	PRO2012	0.775472	7.24211	12.3626	0.000300961	0.0302752	1.23359
7929288	EXOC6	2.88256	8.15647	12.3152	0.000305373	0.0306265	1.21735
8161114	GBA2	1.03038	7.86534	12.3003	0.000306775	0.0306747	1.21224
8131867	C5ORF13	-1.64324	7.50508	-12.2782	0.000308869	0.0307916	1.20464
8026821	MAP1S	0.646153	6.79018	12.2607	0.000310532	0.0308603	1.19864
7904486	LOC101059961	-0.993581	10.6768	-12.2472	0.000311833	0.0308603	1.19397
8059580	DNER	-0.701376	5.29012	-12.2371	0.000312807	0.0308603	1.19049
8163257	LPAR1	-2.47816	6.41788	-12.2324	0.000313265	0.0308603	1.18885
7996908	SNTB2	1.11712	8.69719	12.1925	0.000317156	0.0311184	1.17504
7942118	MYEOV	1.00518	6.99455	12.1864	0.000317754	0.0311184	1.17294
7953835	KLRG1	1.61522	5.8224	12.1611	0.000320261	0.0312719	1.16414
8083854	PRKCI	-1.07926	8.41532	-12.1272	0.000323656	0.0313742	1.15234
7903507	FAM102B	-1.1607	5.76156	-12.1272	0.000323665	0.0313742	1.15231
7962112	CAPRIN2	-0.950847	7.15639	-12.1164	0.000324751	0.0313742	1.14856
8054329	RNF149	1.03891	8.03465	12.1132	0.000325077	0.0313742	1.14743
8124088	KIF13A	1.10595	7.59883	12.0997	0.000326448	0.0314154	1.14272
8068494	PSMD4P1	1.65705	6.48128	12.0819	0.00032827	0.0314998	1.13648
7893134	7893134	-1.12041	6.9353	-12.0687	0.000329628	0.0315124	1.13185
7894350	SNRNP200	1.04937	8.06095	12.0553	0.000331022	0.0315124	1.12712
8115099	PDGFRB	-1.97326	6.5555	-12.029	0.000333764	0.0315124	1.11787
8149825	STC1	-1.72667	7.764	-12.0252	0.000334158	0.0315124	1.11655
7893277	7893277	0.653209	5.55735	12.0221	0.000334483	0.0315124	1.11546
8022674	CDH2	-2.07863	9.69943	-12.0198	0.000334732	0.0315124	1.11462
7944401	HMBS	-0.742657	8.87328	-12.0166	0.000335063	0.0315124	1.11351
8089911	HCLS1	1.9843	6.31686	12.008	0.000335973	0.0315124	1.11047
7951807	CADM1	-0.658099	5.46494	-11.9695	0.000340076	0.0316717	1.09685
7914665	RN7SK	-1.13901	5.31698	-11.9655	0.000340499	0.0316717	1.09545
7922846	FAM129A	-2.01547	6.35588	-11.9653	0.000340525	0.0316717	1.09537
8034151	DOCK6	1.73775	7.32711	11.9525	0.000341908	0.0317117	1.09081
7916584	TACSTD2	1.33011	5.8004	11.9248	0.000344917	0.0319019	1.08097
8164252	SH2D3C	2.15867	7.39232	11.904	0.000347192	0.0319826	1.07359
8173941	TSPAN6	0.680572	8.00815	11.8933	0.000348379	0.0319826	1.06975
7969544	NDFIP2	-0.940644	7.51338	-11.8844	0.000349359	0.0319826	1.06659
8169272	ATG4A	1.99982	7.50971	11.882	0.000349631	0.0319826	1.06572
8163936	LHX6	1.02037	5.87025	11.8728	0.000350659	0.0319888	1.06241
7892637	7892637	0.817567	5.22056	11.8434	0.00035395	0.0322007	1.05191
8081219	ST3GAL6	1.30451	7.95216	11.8302	0.000355452	0.032201	1.04714
7896688	ELMO1	2.80872	6.09101	11.8263	0.000355887	0.032201	1.04577
8141206	BAIAP2L1	-2.93901	6.83076	-11.8095	0.000357805	0.0322868	1.03972
8149927	CLU	1.43168	7.6485	11.7675	0.000362649	0.0325691	1.02458
8078933	MYRIP	1.19948	5.99304	11.7655	0.000362889	0.0325691	1.02383
7896822	AGRN	-1.39083	7.07472	-11.7356	0.00036639	0.0327425	1.01301
8050557	SDC1	-0.625629	6.18962	-11.7322	0.000366788	0.0327425	1.01179
8164665	RAPGEF1	1.49749	8.05911	11.6848	0.000372434	0.0331575	0.994569
7908597	NR5A2	1.42218	5.94537	11.6611	0.000375299	0.0332628	0.985924
8101449	HPSE	1.83947	6.37137	11.6554	0.000375998	0.0332628	0.983824
8108478	CYSTM1	0.663548	8.01533	11.6206	0.000380255	0.0332628	0.971117
7948896	SNHG1	0.658374	7.14016	11.616	0.00038083	0.0332628	0.969411
7914557	SYNC	-0.638864	6.62296	-11.6076	0.000381875	0.0332628	0.966316
8140020	NSUN5	-1.0064	7.39117	-11.6028	0.000382466	0.0332628	0.964569
8064790	RASSF2	2.10225	6.63516	11.6007	0.000382725	0.0332628	0.963806
8166219	SYAP1	-1.11417	8.29128	-11.5983	0.000383023	0.0332628	0.962926
8166184	CA5B	-0.767606	6.3618	-11.5963	0.000383277	0.0332628	0.962177
7904506	LOC100288142	-1.04812	10.6978	-11.5874	0.000384382	0.0332628	0.958927
8141846	FBXL13	1.00743	5.31669	11.5666	0.000386998	0.0332628	0.951262
8057797	SDPR	2.68007	7.38459	11.5656	0.000387131	0.0332628	0.950875
7961546	EPS8	-2.48307	8.29345	-11.5427	0.000390038	0.0332628	0.942422
8074806	PPM1F	1.08796	7.75173	11.5408	0.00039028	0.0332628	0.941718
8076355	PMM1	-0.805195	5.78292	-11.5401	0.000390367	0.0332628	0.941466
8109843	DOCK2	-0.781817	5.42005	-11.5363	0.000390851	0.0332628	0.940066
7921088	NES	1.09779	6.57032	11.5262	0.000392143	0.0332628	0.936336
7957673	C12orf55	2.05822	6.06511	11.5246	0.000392342	0.0332628	0.935762
8046380	ITGA6	2.5227	9.13185	11.5133	0.000393809	0.0332628	0.931541
8059350	AP1S3	-1.34339	6.51383	-11.5115	0.000394038	0.0332628	0.930885
7971197	ELF1	0.74069	8.69584	11.5072	0.000394594	0.0332628	0.92929
8081826	UPK1B	-3.2647	6.31693	-11.472	0.000399171	0.0335637	0.916241
7917433	ODF2L	1.05247	7.86158	11.4548	0.000401446	0.0336699	0.90981
8147079	LRRCC1	-0.703938	6.24635	-11.4439	0.000402878	0.0337051	0.905778
8105077	CARD6	1.43456	5.41209	11.4162	0.000406579	0.0339295	0.895424
7895781	7895781	0.629605	5.42899	11.3884	0.000410335	0.0341573	0.885007
8034130	KANK2	-0.935947	7.37161	-11.3742	0.000412272	0.034233	0.879671
7961083	CLEC2B	1.95921	5.81304	11.3609	0.000414092	0.0342986	0.874677
8157381	ZNF618	0.652184	6.25981	11.3438	0.000416448	0.0343457	0.868247
8101844	ADH5	-0.818565	8.01426	-11.3418	0.000416725	0.0343457	0.867493
8125919	FKBP5	-1.0656	9.4372	-11.333	0.000417954	0.034362	0.864152
7932227	NMT2	1.46546	8.49878	11.3147	0.000420508	0.0344868	0.857243
8018352	SLC25A19	1.17796	6.88628	11.2961	0.000423113	0.0345758	0.850238
7932867	ZNF438	0.858827	6.04479	11.2818	0.000425142	0.0345758	0.844809
8046861	ITGAV	-0.880603	10.1477	-11.274	0.000426247	0.0345758	0.841861
7955858	HOXC10	-1.16598	5.47516	-11.2739	0.00042627	0.0345758	0.8418
8101762	SNCA	2.20991	8.95697	11.2647	0.000427572	0.0345758	0.838338
8083034	CLSTN2	-0.669491	5.65692	-11.263	0.000427823	0.0345758	0.837673
8015635	PTRF	0.760078	9.09771	11.2424	0.000430781	0.0347305	0.829849
8095760	THAP6	-0.766512	5.77714	-11.227	0.000433017	0.0347843	0.823969
8135568	MDFIC	-0.674764	7.96685	-11.2234	0.000433538	0.0347843	0.822604
8140955	CDK6	-1.63611	8.44708	-11.212	0.000435205	0.0348158	0.818243
8150428	SFRP1	-0.918791	6.18075	-11.2015	0.000436734	0.0348158	0.814258
8009241	SNORD104	0.639802	8.42039	11.1993	0.000437067	0.0348158	0.813393
8105191	PARP8	-1.66092	6.06509	-11.1734	0.000440881	0.0349494	0.803516
8083968	NLGN1	2.68969	5.81752	11.1688	0.000441578	0.0349494	0.801722
7956826	TBC1D30	0.750468	5.15706	11.1631	0.000442423	0.0349494	0.799547
8127419	ADH5P4	-0.593092	7.37035	-11.1572	0.0004433	0.0349494	0.797297
8019988	PTPRM	-1.07066	8.15125	-11.1526	0.000443992	0.0349494	0.795522
8133176	RABGEF1	-0.765055	7.54093	-11.1387	0.000446083	0.0350312	0.790178
7934979	ANKRD1	1.95868	10.304	11.0989	0.000452135	0.0354229	0.774847
8152453	TRPS1	-2.13258	6.02407	-11.0882	0.000453773	0.0354443	0.77073
7904562	LOC100288142	-1.04144	10.6904	-11.0826	0.00045464	0.0354443	0.768558
8180309	ST6GALNAC3	2.93035	7.63729	11.0764	0.000455601	0.0354443	0.766155
8022625	SS18	-0.629257	7.99677	-11.0583	0.00045841	0.0355797	0.759155
8151816	GEM	-0.651285	5.59178	-11.0352	0.000462033	0.0357774	0.750191
8151496	ZNF704	0.87956	5.32581	11.013	0.00046556	0.0359669	0.741527
8170602	ZNF185	0.772175	6.51823	10.9998	0.000467654	0.0360264	0.736412
8067040	NFATC2	1.96718	6.89006	10.9946	0.000468494	0.0360264	0.734367
7982366	SCG5	-0.779522	5.12967	-10.9755	0.000471574	0.0361797	0.726896
7982829	SPINT1	-0.641053	6.03964	-10.9527	0.000475276	0.0363425	0.717979
8013450	LGALS9B	1.14492	6.09773	10.949	0.000475879	0.0363425	0.716532
7946781	PLEKHA7	-0.65944	6.06441	-10.9231	0.000480137	0.0364703	0.706369
7904500	LOC100288142	-0.952367	10.8507	-10.9194	0.000480741	0.0364703	0.704936
7894454	7894454	0.890478	5.35054	10.9189	0.000480838	0.0364703	0.704706
8042223	EHBP1	-0.716392	7.58644	-10.8923	0.000485269	0.0367227	0.694235
8036710	GMFG	1.58503	6.29072	10.8571	0.000491205	0.0370876	0.680353
8138504	RAPGEF5	1.96909	5.93192	10.8365	0.000494725	0.0372689	0.672197
7991453	FAM174B	2.22991	7.88912	10.8217	0.000497272	0.0373762	0.666328
7917182	ELTD1	1.85124	9.9757	10.8104	0.000499237	0.0374299	0.661822
7894028	7894028	0.590339	4.8118	10.8046	0.000500234	0.0374299	0.659541
7950671	GAB2	0.839308	6.22368	10.7934	0.000502192	0.0374921	0.655076
7929511	ENTPD1	3.32831	7.03552	10.7852	0.000503638	0.037516	0.651787
8076757	CELSR1	-0.959931	6.39431	-10.7544	0.000509073	0.0378211	0.639512
8015349	KRT19	-2.42175	8.14149	-10.7488	0.000510078	0.0378211	0.637258
7956819	RASSF3	0.97182	7.1581	10.7428	0.000511141	0.0378211	0.634874
7904569	LOC100288142	-1.03622	10.9348	-10.7056	0.000517853	0.0381459	0.619946
8120654	KCNQ5	-0.720337	5.19366	-10.7038	0.000518187	0.0381459	0.619208
8170635	ZNF275	-0.569812	7.16407	-10.6995	0.000518969	0.0381459	0.617482
8014189	RFFL	-0.745341	7.08224	-10.6917	0.000520381	0.0381655	0.614371
8003322	CYBA	-0.844828	7.50137	-10.6833	0.000521924	0.0381945	0.610982
8099524	LDB2	4.0893	7.3328	10.6712	0.000524145	0.0382729	0.606118
7979710	PLEK2	-1.88645	8.32786	-10.6617	0.000525915	0.0383181	0.602258
8102655	BBS7	-0.728249	8.02479	-10.6292	0.000531982	0.0386097	0.589116
7979260	GMFB	-0.814575	8.04337	-10.6255	0.000532665	0.0386097	0.587646
7988921	MYO5A	1.60905	8.24899	10.6194	0.000533814	0.0386097	0.585177
8135625	CAPZA2	0.754196	9.2076	10.6155	0.000534554	0.0386097	0.583588
7961532	ARHGDIB	4.23089	8.38771	10.6006	0.000537379	0.0386217	0.577548
8077899	PPARG	-2.6504	6.31694	-10.5986	0.000537769	0.0386217	0.576715
8112857	MTX3	-0.599126	5.91159	-10.5832	0.000540705	0.0386217	0.570473
7973618	IRF9	-0.691192	7.68883	-10.5808	0.000541172	0.0386217	0.569482
7956759	SRGAP1	-1.9171	7.96096	-10.5771	0.000541889	0.0386217	0.567964
8052581	8052581	0.725172	5.39548	10.5742	0.000542438	0.0386217	0.566803
7895094	7895094	-0.633496	8.47186	-10.5721	0.00054284	0.0386217	0.565952
7981157	LINC00341	0.885972	6.35854	10.5542	0.000546307	0.0387855	0.558651
7934870	ATAD1	-0.619871	6.88764	-10.5302	0.000550996	0.0390351	0.548846
7902957	EPHX4	1.1063	6.1325	10.5158	0.000553837	0.0391253	0.542942
8101366	SCD5	1.27245	6.83189	10.5119	0.000554619	0.0391253	0.541324
8079462	NBEAL2	1.29567	7.29107	10.4982	0.000557341	0.0392342	0.535704
8168359	NHSL2	0.949562	5.76162	10.4909	0.000558798	0.0392348	0.532705
7950447	XRRA1	-0.639832	5.93823	-10.4863	0.000559706	0.0392348	0.530842
7965941	GLT8D2	-2.0003	6.62691	-10.4721	0.000562556	0.0393518	0.525008
7915592	RNU5D-1	-1.16448	4.91409	-10.4592	0.000565165	0.0393546	0.519694
8089106	8089106	-3.53895	5.87204	-10.453	0.000566426	0.0393546	0.517134
7981990	SNORD116@	-0.920467	7.67618	-10.4458	0.000567892	0.0393546	0.514166
8098263	PALLD	-1.56639	7.22665	-10.4389	0.000569316	0.0393546	0.511287
7902874	LRRC8C	1.32194	8.0373	10.4359	0.000569917	0.0393546	0.510075
8117106	RNF144B	2.92	7.45112	10.4295	0.000571238	0.0393546	0.507415
8122464	UTRN	1.00892	8.83325	10.4237	0.000572433	0.0393546	0.505013
7894254	7894254	1.03652	6.98094	10.4195	0.000573287	0.0393546	0.503299
7981976	SNRPN	-0.633802	10.3037	-10.4157	0.000574083	0.0393546	0.501704
7929282	HHEX	1.99289	6.56489	10.4141	0.000574416	0.0393546	0.501039
7981949	SNORD116-1	-0.824633	6.94522	-10.4047	0.00057636	0.0394067	0.497154
8169473	PLS3	0.763081	10.143	10.3863	0.000580193	0.0395089	0.489534
8046428	RAPGEF4	0.690223	5.03006	10.3855	0.000580368	0.0395089	0.489188
7904726	TXNIP	-2.13855	8.83495	-10.3805	0.000581414	0.0395089	0.487116
7970329	GAS6	-2.13762	6.8792	-10.3639	0.000584928	0.0396393	0.480187
7919800	CTSS	0.554939	4.94075	10.3541	0.000587002	0.0396393	0.476115
8108912	SH3RF2	-1.52376	6.25489	-10.3452	0.000588905	0.0396393	0.472391
8014706	PCGF2	0.571414	7.60341	10.3412	0.000589752	0.0396393	0.470738
8099967	RBM47	-0.829171	5.9577	-10.3402	0.000589955	0.0396393	0.470341
8161174	GNE	-1.15688	6.54684	-10.3378	0.000590476	0.0396393	0.469325
8061247	RIN2	1.08826	8.43709	10.3082	0.000596857	0.0399185	0.456956
8144802	PDGFRL	0.645888	6.10764	10.3059	0.00059737	0.0399185	0.455967
8058869	TNS1	-0.772117	7.84331	-10.3003	0.000598579	0.0399185	0.45364
8135235	PMPCB	-0.905632	8.66544	-10.2964	0.00059943	0.0399185	0.452003
8027254	ZNF90	-0.669355	7.4044	-10.2794	0.000603156	0.0400864	0.44487
8051814	ZFP36L2	0.826538	8.82806	10.2664	0.000606017	0.0401353	0.439418
8053797	ANKRD36C	0.847903	7.96995	10.2561	0.000608299	0.0401353	0.43509
8119689	PTK7	-0.607446	6.85606	-10.2374	0.000612492	0.0401353	0.427175
8088602	MAGI1	0.694915	7.22164	10.2337	0.000613319	0.0401353	0.425621
7969736	FARP1	-1.1453	8.48393	-10.2241	0.000615479	0.0401353	0.42157
8072678	HMOX1	0.794453	7.80512	10.2227	0.000615784	0.0401353	0.420999
8002975	CDYL2	1.93566	7.95232	10.2222	0.00061591	0.0401353	0.420762
8043413	RPIA	0.543333	6.44544	10.2198	0.000616438	0.0401353	0.419774
7971950	DACH1	0.601764	4.90927	10.2186	0.000616715	0.0401353	0.419257
8135378	PRKAR2B	3.35026	7.98431	10.2173	0.000617018	0.0401353	0.418691
8075310	LIF	-1.35854	5.56966	-10.2167	0.000617151	0.0401353	0.418443
8113504	NREP	-1.38668	9.79977	-10.2102	0.000618628	0.0401529	0.415688
8129804	MAP3K5	-0.759739	7.43807	-10.2	0.000620937	0.0402244	0.411393
8138527	STEAP1B	4.13622	7.55126	10.1937	0.00062239	0.0402403	0.408698
8143327	PARP12	1.30953	8.11552	10.1836	0.000624711	0.040312	0.404406
8083223	C3orf58	1.05688	7.27598	10.171	0.000627603	0.0404203	0.39908
8097529	ELMOD2	-0.650209	5.47575	-10.1638	0.00062928	0.0404501	0.396003
8159373	FAM69B	2.58833	7.51018	10.1527	0.000631852	0.0405372	0.391298
8026407	SYDE1	-0.928202	6.64462	-10.1439	0.000633914	0.0405645	0.387539
8102831	MGARP	1.3962	6.53652	10.1405	0.000634715	0.0405645	0.386083
8014349	CCL14	0.576804	5.35565	10.1229	0.000638841	0.04075	0.378606
7970498	LATS2	0.843921	7.62999	10.0986	0.00064462	0.0409809	0.368213
8070912	SLC19A1	0.772498	8.06793	10.0891	0.000646913	0.0409809	0.364112
8041383	LTBP1	-1.9209	8.68836	-10.0874	0.000647323	0.0409809	0.363381
7931097	HTRA1	-0.829458	9.17026	-10.0843	0.00064805	0.0409809	0.362085
7997427	CMIP	1.36704	8.176	10.082	0.000648616	0.0409809	0.361078
8103226	TMEM154	-1.16816	8.50962	-10.0615	0.000653566	0.0411474	0.352298
7944722	UBASH3B	-2.07597	7.39134	-10.0609	0.000653721	0.0411474	0.352023
8138566	IGF2BP3	1.37306	9.42549	10.0524	0.0006558	0.0412003	0.348356
8020468	RBBP8	-1.25448	7.5433	-10.0436	0.000657952	0.0412577	0.344571
8049246	INPP5D	2.08141	6.87006	10.0351	0.000660031	0.0413103	0.340926
7921916	RGS5	3.64364	7.08748	10.012	0.000665764	0.0415239	0.330934
7906919	RGS4	-2.47414	9.03006	-10.0113	0.000665938	0.0415239	0.33063
7939524	EXT2	-0.785215	9.17302	-10.0029	0.000668022	0.041529	0.327019
8165646	MT-RNR1	1.00306	12.1017	10.0009	0.000668515	0.041529	0.326167
7907171	BLZF1	-0.536831	9.08643	-9.9907	0.000671084	0.0416109	0.321734
8023575	CCBE1	-1.85989	6.30456	-9.97549	0.00067492	0.041695	0.315142
8138231	THSD7A	0.611824	5.96777	9.97234	0.000675719	0.041695	0.313775
8050719	ITSN2	0.675524	7.12121	9.96319	0.000678044	0.041695	0.309803
7960947	A2M	0.602645	5.35122	9.96266	0.000678178	0.041695	0.309574
8102050	SLC9B2	0.622287	7.70495	9.96061	0.000678701	0.041695	0.308683
8084219	KLHL24	0.619124	7.65562	9.95468	0.000680216	0.0417111	0.306104
7899562	PTPRU	-0.763064	5.78929	-9.94895	0.000681681	0.0417186	0.303615
7913380	NBPF3	-0.876967	10.1816	-9.94442	0.000682844	0.0417186	0.301644
8003180	ZDHHC7	-0.542868	8.5294	-9.93391	0.000685552	0.0418074	0.297065
8018264	HID1	0.879528	6.12884	9.92738	0.000687241	0.0418337	0.294218
8145055	BMP1	-1.32459	7.70942	-9.92098	0.0006889	0.0418428	0.291428
8088680	EOGT	0.925809	8.59055	9.91623	0.000690136	0.0418428	0.289354
8074606	USP41	2.08533	7.23243	9.9123	0.000691159	0.0418428	0.287639
8123802	BLOC1S5-TXNDC5	0.655404	8.50426	9.89801	0.000694899	0.0419929	0.281393
7910030	DNAH14	-0.540963	4.82649	-9.88774	0.000697603	0.0420296	0.276897
8117243	LRRC16A	-1.4079	7.49087	-9.88612	0.000698032	0.0420296	0.276187
8116859	TMEM14C	-0.531139	10.5697	-9.87573	0.000700782	0.0421027	0.271634
8061114	DSTN	-0.581269	9.61627	-9.86786	0.000702876	0.0421027	0.26818
8040365	TRIB2	-0.895711	5.83874	-9.86297	0.000704179	0.0421027	0.266034
8068361	SLC5A3	-1.84786	8.0732	-9.86032	0.000704887	0.0421027	0.264871
7946815	PIK3C2A	0.759183	9.57506	9.85777	0.000705568	0.0421027	0.263752
8084794	IL1RAP	-1.41544	5.94473	-9.83088	0.000712812	0.0424589	0.251921
7923991	PLXNA2	2.65293	7.77458	9.80659	0.000719435	0.042733	0.241205
8056943	KIAA1715	-1.1459	8.10561	-9.80233	0.000720606	0.042733	0.239321
8146000	ADAM9	-0.621178	10.9513	-9.79613	0.000722311	0.042733	0.236581
7988467	FBN1	-1.81467	9.2937	-9.78804	0.000724547	0.042733	0.232998
8008819	YPEL2	1.52247	6.73005	9.78634	0.000725017	0.042733	0.232248
8038202	BCAT2	0.658946	7.31201	9.78599	0.000725115	0.042733	0.232091
7984588	THSD4	-1.04838	6.8486	-9.772	0.000729003	0.0428863	0.22589
8054997	MAP3K2	-0.810532	6.74657	-9.74774	0.000735807	0.0431397	0.215118
8010137	SCARNA16	0.801424	7.34784	9.7474	0.000735903	0.0431397	0.214967
8022424	NF1P3	-1.18176	6.60285	-9.73625	0.000739056	0.0431725	0.210008
8067862	NF1P3	-1.18176	6.60285	-9.73625	0.000739056	0.0431725	0.210008
7938563	ARNTL	-0.98283	6.40505	-9.71172	0.000746054	0.043505	0.199075
8136940	FAM115C	1.12706	6.63846	9.6779	0.000755842	0.0439707	0.183948
7978272	CIDEB	0.57479	5.7406	9.67502	0.000756681	0.0439707	0.18266
7892744	7892744	-0.738064	7.97084	-9.66038	0.000760974	0.0441431	0.176093
8171587	PHKA2	-0.556188	6.84241	-9.64513	0.000765477	0.0443271	0.169242
8176730	RPS4Y2	0.521259	4.88504	9.63581	0.000768245	0.0443891	0.16505
8100964	8100964	0.668001	6.29985	9.6288	0.000770336	0.0443891	0.161893
8103706	AADAT	-1.88036	6.7616	-9.6281	0.000770546	0.0443891	0.161576
8005458	LGALS9C	0.986022	5.95697	9.60589	0.000777219	0.0444211	0.15156
8140035	RNY4P7	-0.684991	4.52021	-9.60507	0.000777468	0.0444211	0.151188
8062557	PPP1R16B	2.1627	6.85375	9.60233	0.000778295	0.0444211	0.149952
8048120	ATIC	-0.694083	9.13618	-9.59834	0.000779504	0.0444211	0.148149
7984112	RAB8B	0.726276	8.79432	9.59058	0.000781861	0.0444211	0.144641
7896231	7896231	0.65902	8.94782	9.58921	0.000782277	0.0444211	0.144022
8010161	2016-09-09	-1.18022	8.03992	-9.58726	0.00078287	0.0444211	0.143141
8089145	ABI3BP	-0.775478	6.85527	-9.58097	0.000784793	0.0444211	0.14029
7981964	SNORD116-8	-0.823977	8.42232	-9.58045	0.000784952	0.0444211	0.140054
8023165	HDHD2	-1.34625	8.14308	-9.57379	0.000786993	0.0444211	0.137037
7981953	SNORD116-3	-0.818551	8.50636	-9.57181	0.0007876	0.0444211	0.136141
7981966	SNORD116-3	-0.818551	8.50636	-9.57181	0.0007876	0.0444211	0.136141
7971813	THSD1	0.909399	6.81458	9.55598	0.000792481	0.0444211	0.128959
8094848	SLC30A9	-0.772112	8.55888	-9.55426	0.000793011	0.0444211	0.128181
8069689	ADAMTS5	-0.846431	5.55819	-9.54814	0.00079491	0.0444211	0.1254
8007348	RAMP2	0.701793	5.758	9.54674	0.000795345	0.0444211	0.124764
7949808	PITPNM1	-0.979073	6.7425	-9.54357	0.000796332	0.0444211	0.123322
8090162	ITGB5	-0.973094	9.52144	-9.54158	0.000796953	0.0444211	0.122416
8116070	PDLIM7	-0.906154	8.0044	-9.54032	0.000797346	0.0444211	0.121842
8021984	YES1	0.814299	9.20911	9.53374	0.000799402	0.0444211	0.118848
8088911	LOC100287163	-0.988113	7.52185	-9.5284	0.000801075	0.0444211	0.116417
8051298	GALNT14	-1.7605	6.79539	-9.52558	0.000801959	0.0444211	0.115134
8161892	GNA14	0.769608	5.14827	9.52435	0.000802345	0.0444211	0.114574
8115918	CLTB	0.639745	8.20549	9.52188	0.000803121	0.0444211	0.11345
7974725	JKAMP	-0.53567	8.82143	-9.51514	0.000805247	0.0444649	0.110374
8002941	ADAMTS18	2.67628	6.36325	9.4903	0.000813139	0.0448263	0.0990291
7925550	ADSS	0.834903	8.21385	9.46991	0.000819687	0.0451126	0.0896958
8125537	HLA-DMA	-0.939803	6.23938	-9.45955	0.000823041	0.0451568	0.0849421
8114767	PCDH1	1.11989	7.19633	9.45905	0.000823203	0.0451568	0.0847128
8009040	MRC2	-2.17571	7.68232	-9.45029	0.000826052	0.0452114	0.0806916
8072757	CSF2RB	1.31607	6.46622	9.44474	0.000827866	0.0452114	0.0781384
7927008	CCNY	0.502447	8.96929	9.44313	0.00082839	0.0452114	0.0774012
8022118	EPB41L3	2.00142	6.80303	9.43935	0.000829629	0.0452114	0.0756618
7895723	7895723	-0.914841	5.29364	-9.42406	0.000834658	0.0452564	0.0686242
8107632	SNX24	-0.745093	6.33138	-9.42311	0.000834972	0.0452564	0.068187
8130768	RNASET2	-0.655734	6.49478	-9.41854	0.000836486	0.0452564	0.0660771
7932420	PTPLA	-0.619713	6.03509	-9.41656	0.000837139	0.0452564	0.0651674
8123315	QKI	0.520891	8.03727	9.41623	0.00083725	0.0452564	0.0650132
7955873	HOXC6	-0.740102	5.81025	-9.4109	0.000839018	0.0452784	0.0625562
7929032	FAS	-1.23694	6.92204	-9.40467	0.000841092	0.0452889	0.0596816
7969204	WDFY2	-0.797204	6.71051	-9.40216	0.000841932	0.0452889	0.0585185
7958200	EID3	0.73559	6.40333	9.384	0.00084802	0.0455428	0.0501253
7983734	TMOD2	-0.632417	5.70521	-9.36912	0.00085305	0.0456483	0.0432345
8176460	PRKY	0.897068	5.64599	9.36828	0.000853336	0.0456483	0.042844
8065798	GGT7	-0.86044	5.71221	-9.36557	0.000854255	0.0456483	0.0415891
7940349	CCDC86	0.673705	7.7075	9.35994	0.000856172	0.0456483	0.0389773
8027260	ZNF486	-0.674825	8.3101	-9.35799	0.00085684	0.0456483	0.038068
8006239	NF1	-1.20868	8.38698	-9.34017	0.000862946	0.0459002	0.0297915
8116932	PHACTR1	0.871148	5.76467	9.33386	0.000865123	0.0459426	0.0268538
7894312	7894312	0.759663	6.44467	9.31341	0.000872221	0.0462458	0.017327
8009493	KCNJ16	-1.19771	5.51054	-9.29858	0.000877413	0.0464135	0.0104055
8120043	RUNX2	-2.35618	6.85147	-9.29642	0.000878173	0.0464135	0.00939619
8085556	SH3BP5	1.63128	6.81015	9.28877	0.000880871	0.0464823	0.00581862
8059387	FAM124B	3.13613	6.92142	9.26164	0.00089052	0.0469171	-0.00689057
8090591	PLXND1	1.65279	8.54434	9.2424	0.000897443	0.0472072	-0.0159279
7913450	HSPG2	2.95686	9.31823	9.23019	0.000901872	0.0473654	-0.0216741
7894273	7894273	-0.631274	7.62404	-9.21755	0.000906485	0.0475326	-0.027629
8164694	8164694	0.537931	5.66076	9.20169	0.000912313	0.0476953	-0.0351119
7947425	CD59	0.551665	11.4185	9.19994	0.000912961	0.0476953	-0.0359409
8147000	ZFHX4	-1.79764	6.34192	-9.19744	0.000913884	0.0476953	-0.0371204
7948630	FADS3	0.777123	8.7663	9.19019	0.000916571	0.0477606	-0.0405489
7905028	LOC645166	-0.567161	8.24555	-9.18066	0.000920116	0.0478658	-0.045058
7990620	TSPAN3	0.498029	9.37301	9.17162	0.000923496	0.0478658	-0.0493401
7943498	DYNC2H1	-0.687334	4.64211	-9.17144	0.000923564	0.0478658	-0.0494267
7958174	LOC100130902	0.871547	9.62306	9.16779	0.000924934	0.0478658	-0.051158
7937079	BNIP3	0.557418	9.25089	9.16555	0.000925775	0.0478658	-0.0522199
8025828	LDLR	-0.889239	10.0097	-9.14609	0.000933123	0.0481709	-0.0614558
7896654	7896654	1.16516	8.54123	9.11429	0.000945294	0.0487236	-0.0765994
8171229	PNPLA4	-1.24033	7.15284	-9.10513	0.000948837	0.0488306	-0.0809726
8180379	MXRA7	-0.593229	9.67226	-9.09699	0.000951997	0.0489176	-0.0848592
8104035	SORBS2	0.493366	6.03952	9.06072	0.000966248	0.0494384	-0.102234
8175900	ARHGAP4	0.480607	6.20058	9.06034	0.000966399	0.0494384	-0.102417
7995697	LPCAT2	1.78103	9.08309	9.05986	0.000966586	0.0494384	-0.102644
7913694	FUCA1	-1.45481	5.78343	-9.05349	0.000969119	0.049492	-0.105705
8022488	ABHD3	-0.655437	6.42971	-9.03465	0.000976653	0.0496597	-0.114764
7999553	CPPED1	0.531122	8.07988	9.02433	0.00098081	0.0496597	-0.119733
7943892	NCAM1	-0.922744	5.20025	-9.02353	0.000981136	0.0496597	-0.120122
8160647	BAG1	0.489194	6.17593	9.02294	0.000981375	0.0496597	-0.120407
7970111	ARHGEF7	0.832311	8.05324	9.01903	0.000982955	0.0496597	-0.12229
7947570	TP53I11	0.736954	6.54808	9.0157	0.000984304	0.0496597	-0.123894
8084951	LRRC33	0.669475	6.22818	9.01493	0.00098462	0.0496597	-0.12427
7968872	DNAJC15	-0.541229	9.44049	-9.00695	0.000987863	0.0496597	-0.128118
7981958	SNORD116-5	-0.856398	7.06291	-9.00638	0.000988096	0.0496597	-0.128394
7981962	SNORD116-5	-0.856398	7.06291	-9.00638	0.000988096	0.0496597	-0.128394
8098204	CPE	-0.929367	5.4692	-9.00205	0.000989863	0.0496597	-0.130485
7960438	ANO2	1.34932	6.11369	9.00098	0.000990301	0.0496597	-0.131002
8106122	TNPO1	0.890892	10.5523	8.994	0.000993159	0.0497282	-0.134376
7991335	ANPEP	1.34692	10.3438	8.98277	0.000997782	0.0498846	-0.139812
8021528	TNFRSF11A	0.790893	6.10953	8.97609	0.00100054	0.049893	-0.143047
7988687	GABPB1	0.929629	7.61873	8.97264	0.00100197	0.049893	-0.144719
8073799	ATXN10	-0.713991	9.85891	-8.9715	0.00100245	0.049893	-0.145272
8092905	LSG1	0.812133	8.90538	8.96282	0.00100606	0.0499556	-0.149484
8016847	TRIM25	0.927318	8.42489	8.96118	0.00100674	0.0499556	-0.150281
8007312	TUBG2	-0.654409	8.04423	-8.95428	0.00100963	0.0499556	-0.153632
8042519	PCYOX1	-0.813483	9.2494	-8.9541	0.0010097	0.0499556	-0.15372
7959500	HIP1R	0.630817	6.73829	8.93786	0.00101653	0.0502189	-0.161615
7973840	ARHGAP5	-0.766123	8.05772	-8.93268	0.00101873	0.0502526	-0.164136
7897263	RNF207	-0.575238	6.50691	-8.92805	0.00102069	0.050275	-0.166392
7907104	DCAF6	-0.689137	8.34495	-8.91234	0.00102739	0.0504685	-0.174055
8122013	L3MBTL3	2.12975	8.01696	8.91173	0.00102765	0.0504685	-0.174353
7896259	7896259	0.579424	6.99375	8.90113	0.0010322	0.050577	-0.179529
7910427	GALNT2	-0.988652	8.80221	-8.89951	0.0010329	0.050577	-0.180321
8137280	NOS3	1.66655	6.24954	8.88304	0.00104003	0.0507931	-0.188383
7915392	HIVEP3	-0.570714	5.56	-8.88227	0.00104036	0.0507931	-0.188759
7928444	VCL	-0.519429	9.47738	-8.86852	0.00104636	0.0509198	-0.195501
7963092	FMNL3	0.702481	7.83195	8.86745	0.00104683	0.0509198	-0.196026
8005097	HS3ST3B1	-1.66083	6.51818	-8.86453	0.00104811	0.0509198	-0.197459
8023995	FSTL3	-2.14902	7.84958	-8.86234	0.00104907	0.0509198	-0.198535
8149500	MTUS1	0.690972	6.09316	8.85747	0.00105122	0.0509281	-0.200928
7984686	BBS4	-0.907179	6.03954	-8.855	0.0010523	0.0509281	-0.202137
7988763	TNFAIP8L3	1.76735	8.07886	8.84964	0.00105467	0.0509496	-0.204774
7989501	CA12	-1.75184	6.76364	-8.84492	0.00105676	0.0509496	-0.207094
7970763	FLT1	3.83501	7.07424	8.84291	0.00105765	0.0509496	-0.208085
8100318	SGCB	-0.576945	9.32131	-8.84018	0.00105887	0.0509496	-0.209429
7976128	TTC8	-0.742232	7.03963	-8.82087	0.0010675	0.0512195	-0.218946
7945132	FLI1	3.30118	8.11058	8.81943	0.00106814	0.0512195	-0.219656
8096301	SPP1	-4.64061	7.36393	-8.81731	0.00106909	0.0512195	-0.220699
8032839	SEMA6B	1.26193	6.71033	8.80654	0.00107395	0.0512993	-0.226022
8180377	MXRA7	-0.57866	9.99048	-8.80594	0.00107423	0.0512993	-0.226317
7964522	CDK4	0.527965	10.3493	8.80011	0.00107687	0.0512993	-0.229201
8174361	TSC22D3	-1.51001	7.79213	-8.79999	0.00107692	0.0512993	-0.229256
8139947	NSUN5P2	-0.590708	6.92692	-8.79608	0.0010787	0.0513105	-0.23119
7896692	CHST2	-0.471261	7.43421	-8.79002	0.00108146	0.0513685	-0.23419
8014115	MYO1D	1.20098	7.87796	8.78521	0.00108366	0.0513997	-0.236574
8128111	UBE2J1	0.905086	9.43387	8.7803	0.00108591	0.0514047	-0.239007
7915919	TAL1	1.15765	6.335	8.77519	0.00108826	0.0514047	-0.241541
8097841	TRIM2	-1.02548	6.49551	-8.76861	0.00109129	0.0514047	-0.244805
8042259	MDH1	-0.489276	8.54548	-8.76567	0.00109264	0.0514047	-0.246264
8084955	PIGX	-1.08748	7.77244	-8.76163	0.00109451	0.0514047	-0.248271
7919412	NBPF14	-0.895981	9.40484	-8.75782	0.00109628	0.0514047	-0.250164
7932132	FRMD4A	0.857834	7.28329	8.7575	0.00109643	0.0514047	-0.250324
8089954	IQCB1	0.464243	7.45271	8.75462	0.00109777	0.0514047	-0.251755
8021727	CNDP2	-0.619947	8.79827	-8.75164	0.00109915	0.0514047	-0.253236
8138353	MEOX2	1.18082	6.75362	8.7494	0.0011002	0.0514047	-0.254348
8145889	EIF4EBP1	0.52788	8.67133	8.74793	0.00110089	0.0514047	-0.255083
8150225	RAB11FIP1	-0.620864	5.6468	-8.74403	0.0011027	0.0514047	-0.257021
8117510	HMGN4	-0.523764	8.6789	-8.74162	0.00110383	0.0514047	-0.258223
7951686	IL18	-2.65752	6.45185	-8.73718	0.00110591	0.0514215	-0.260432
7955533	SCN8A	0.844393	5.8167	8.73427	0.00110728	0.0514215	-0.261884
7981978	SNORD116-15	-0.519751	10.5548	-8.72769	0.00111038	0.0514693	-0.265163
7896557	7896557	-0.469239	5.41971	-8.72309	0.00111255	0.0514693	-0.267458
7981919	SNRPN	-0.475042	7.84534	-8.72225	0.00111295	0.0514693	-0.267877
7895190	7895190	0.553378	5.24134	8.71133	0.00111813	0.0516372	-0.273331
8005603	SLC47A1	0.610844	5.82349	8.70796	0.00111974	0.0516397	-0.275015
8156263	SPIN1	-0.754414	9.95959	-8.70429	0.00112149	0.0516488	-0.276849
7896727	MEF2C	3.23024	7.63261	8.69843	0.00112429	0.0517064	-0.27978
7922095	MPC2	-0.643808	8.25069	-8.68289	0.00113176	0.0519784	-0.287565
7999468	LITAF	-1.3872	8.31669	-8.67435	0.0011359	0.0520965	-0.291849
7925364	HEATR1	0.464243	8.78898	8.6704	0.00113782	0.0521128	-0.293832
8092169	TNFSF10	-1.56829	9.1336	-8.66674	0.0011396	0.0521225	-0.295667
8143070	WDR91	-0.605646	6.83761	-8.65829	0.00114373	0.0522396	-0.299916
8114300	KLHL3	1.10705	5.73807	8.65262	0.00114651	0.0522948	-0.302766
8141625	EPHB4	1.64685	7.71374	8.6433	0.00115109	0.0524233	-0.307456
8167006	RP2	0.897413	7.07321	8.63992	0.00115276	0.0524233	-0.30916
8146225	SMIM19	-0.717631	6.67983	-8.63403	0.00115568	0.0524233	-0.312128
8121838	TPD52L1	-1.188	5.78426	-8.63168	0.00115684	0.0524233	-0.313315
8041676	DYNC2LI1	-0.585529	5.17066	-8.63075	0.0011573	0.0524233	-0.313784
7896716	CCDC69	0.492375	5.66784	8.6278	0.00115877	0.0524233	-0.315271
8176578	USP9Y	0.799062	5.08779	8.61888	0.00116322	0.0525531	-0.319773
8125383	NOTCH4	1.04603	7.01394	8.60947	0.00116793	0.0526292	-0.324528
8087624	HYAL2	0.916683	6.453	8.60888	0.00116823	0.0526292	-0.324828
7928534	C10orf11	0.474158	5.54939	8.60556	0.0011699	0.0526292	-0.326506
8133360	CLDN4	-0.540403	5.06874	-8.60293	0.00117122	0.0526292	-0.327837
8167013	PHF16	0.711585	5.7537	8.59135	0.00117708	0.0527132	-0.333704
7896695	LAMP3	0.525877	5.43311	8.58699	0.0011793	0.0527132	-0.335914
8180346	GPX1	0.684183	10.2774	8.58689	0.00117935	0.0527132	-0.335965
8138912	LSM5	0.492287	6.75804	8.58492	0.00118035	0.0527132	-0.336963
8035896	TSHZ3	-0.987035	5.45829	-8.58363	0.00118101	0.0527132	-0.337618
8094228	BST1	-0.527114	6.89778	-8.57753	0.00118412	0.0527707	-0.34071
8088128	DCP1A	0.562526	9.02275	8.57154	0.00118719	0.0527707	-0.343753
8069668	CYYR1	2.54289	6.99937	8.56961	0.00118818	0.0527707	-0.344735
8109326	SMIM3	-0.551121	6.01631	-8.56871	0.00118864	0.0527707	-0.34519
8103399	PDGFC	-3.48842	7.12111	-8.56302	0.00119156	0.0528303	-0.348083
8087210	PRKAR2A	0.551377	8.55591	8.55437	0.00119603	0.0529026	-0.352483
7973158	ARHGEF40	-0.560841	5.31191	-8.55371	0.00119637	0.0529026	-0.352821
8035795	ZNF626	-0.524529	7.68709	-8.55031	0.00119814	0.0529102	-0.354552
7934615	DLG5	-0.788698	7.18916	-8.54061	0.00120318	0.0530625	-0.359491
8124040	ATXN1	-0.53299	6.86708	-8.52001	0.00121398	0.0534679	-0.370003
8013753	RAB34	-0.648306	8.83324	-8.51577	0.00121621	0.0534958	-0.372172
7936516	HSPA12A	-0.728593	6.30307	-8.50854	0.00122005	0.0535935	-0.375873
7909214	RASSF5	-0.454164	5.39907	-8.49976	0.00122471	0.0537276	-0.380365
8076533	PACSIN2	-0.575401	8.29579	-8.49562	0.00122692	0.0537536	-0.382485
8156905	TMEFF1	0.838807	6.66543	8.48606	0.00123205	0.0539072	-0.387392
8042917	DOK1	-0.561641	6.32368	-8.48243	0.00123399	0.0539216	-0.389251
7974771	PCNXL4	-0.89518	7.61022	-8.46581	0.00124298	0.0541608	-0.397791
7899284	TRNP1	-0.494428	7.62105	-8.46122	0.00124547	0.0541608	-0.400153
8047709	PARD3B	0.557982	5.85944	8.46111	0.00124553	0.0541608	-0.400211
7893791	7893791	1.40863	7.21109	8.4603	0.00124597	0.0541608	-0.400625
8175492	ATP11C	0.736686	7.56839	8.4472	0.00125313	0.0543367	-0.407373
7982377	GREM1	-3.89377	7.63579	-8.44564	0.00125399	0.0543367	-0.408179
8013307	FOXO3	-0.911292	8.39027	-8.44396	0.00125491	0.0543367	-0.409046
8076792	CERK	0.943493	8.70239	8.43872	0.0012578	0.0543908	-0.411748
7979241	BMP4	2.83968	7.96249	8.42977	0.00126274	0.0544506	-0.416369
7975760	EIF2B2	0.649988	9.3235	8.42758	0.00126395	0.0544506	-0.417498
8093304	CCRL2	0.447384	4.7128	8.42734	0.00126409	0.0544506	-0.417624
7958352	BTBD11	-1.28716	5.87019	-8.42105	0.00126758	0.0545287	-0.420874
7896052	7896052	0.919988	8.18736	8.41671	0.00127	0.0545287	-0.423118
7981988	SNORD116@	-0.605774	9.84952	-8.41525	0.00127081	0.0545287	-0.423873
8000375	ARHGAP17	0.654953	8.2076	8.40127	0.00127864	0.0547941	-0.43111
8100547	8100547	-1.16557	5.8381	-8.39666	0.00128124	0.0548031	-0.433501
7897044	PRKCZ	-0.727743	5.74929	-8.39438	0.00128253	0.0548031	-0.434687
8056545	STK39	-1.07926	8.81804	-8.3918	0.00128399	0.0548031	-0.436023
7900336	MACF1	0.890391	6.70704	8.38924	0.00128544	0.0548031	-0.437354
7973067	PNP	1.19189	9.96849	8.38624	0.00128714	0.0548054	-0.438911
8105302	FST	3.03788	7.61829	8.3765	0.00129267	0.0549708	-0.443968
8064808	SLC23A2	0.610825	7.11431	8.37361	0.00129432	0.0549708	-0.445472
8049657	ASB1	-0.743192	6.96187	-8.3682	0.00129742	0.0549726	-0.448285
8174496	AMMECR1	-0.628918	7.56537	-8.36776	0.00129767	0.0549726	-0.448513
7916403	SSBP3	0.667301	8.53217	8.3637	0.0013	0.0550013	-0.450626
7983111	SNAP23	0.916663	9.93495	8.34971	0.00130807	0.055198	-0.457919
8122279	KIAA1244	1.07564	6.07208	8.34751	0.00130934	0.055198	-0.459064
8007620	GRN	0.511645	9.88064	8.34329	0.00131179	0.055198	-0.461268
8008151	IGF2BP1	1.83266	6.96788	8.33768	0.00131505	0.055198	-0.464193
8099051	NOP14	0.53419	8.27962	8.33374	0.00131735	0.055198	-0.466255
8109597	UBLCP1	-0.498084	8.77703	-8.32946	0.00131985	0.055198	-0.468491
8063351	SLC9A8	0.499659	7.51339	8.32684	0.00132138	0.055198	-0.469858
8038163	RASIP1	1.39853	6.3241	8.32606	0.00132184	0.055198	-0.470266
7981996	SNORD116-24	-0.572892	9.0792	-8.32575	0.00132202	0.055198	-0.470429
8081241	CMSS1	0.578999	8.58993	8.3244	0.00132281	0.055198	-0.471134
7980773	CCDC88C	0.598894	6.02856	8.32428	0.00132288	0.055198	-0.471197
8122457	STX11	1.29598	6.86059	8.31673	0.00132732	0.0553141	-0.475151
8131414	ZDHHC4	-0.459582	7.46366	-8.31155	0.00133038	0.0553722	-0.477865
8062312	MYL9	-1.32874	8.82392	-8.30682	0.00133318	0.0554193	-0.48034
7996211	GINS3	1.31849	7.02049	8.30195	0.00133607	0.0554702	-0.482896
7948420	FABP5	1.04752	7.99844	8.29096	0.00134262	0.0555724	-0.488661
8081288	TMEM45A	-0.677025	4.90331	-8.28983	0.0013433	0.0555724	-0.489257
7893494	PRPF8	0.438625	9.79853	8.28942	0.00134354	0.0555724	-0.489469
8003158	TLDC1	-0.444586	5.94367	-8.28644	0.00134533	0.0555773	-0.491037
7905929	EFNA1	0.513055	6.64322	8.28077	0.00134873	0.0555838	-0.494017
8049044	ARMC9	-0.580918	6.63573	-8.28061	0.00134882	0.0555838	-0.4941
8071804	AP000351.3	-0.477935	7.25166	-8.27547	0.00135192	0.0556426	-0.496806
8051547	PRKD3	0.646903	5.8488	8.2407	0.00137309	0.0564021	-0.515136
8135422	BCAP29	0.522758	8.26586	8.23961	0.00137376	0.0564021	-0.515714
8109305	SYNPO	0.640453	6.43003	8.23502	0.00137659	0.0564385	-0.518139
8163710	SNORA70C	0.450548	5.16153	8.23267	0.00137804	0.0564385	-0.519382
8180318	TGIF1	-0.459337	9.24733	-8.22275	0.00138418	0.0565991	-0.524632
8130720	SFT2D1	-1.17574	7.19257	-8.2191	0.00138645	0.0565991	-0.526565
8115210	TNIP1	-0.497862	7.13503	-8.21812	0.00138706	0.0565991	-0.527083
8116998	JARID2	-0.949928	7.15117	-8.19929	0.00139884	0.056919	-0.537069
7895019	7895019	-0.532946	7.57016	-8.19918	0.00139891	0.056919	-0.53713
7901993	CACHD1	1.24349	6.90472	8.1946	0.0014018	0.056919	-0.539561
8145365	DOCK5	-1.72146	7.33911	-8.19371	0.00140236	0.056919	-0.540033
7909890	HLX	0.724835	6.83342	8.19199	0.00140345	0.056919	-0.540948
7928171	SGPL1	-1.46117	7.45454	-8.18467	0.00140808	0.057011	-0.544837
7947744	LRP4	-0.50314	6.76463	-8.183	0.00140914	0.057011	-0.545727
8126035	CPNE5	0.669107	5.23567	8.17664	0.00141319	0.0571054	-0.549115
7896668	7896668	0.639145	5.08375	8.17102	0.00141677	0.0571808	-0.552106
8136954	FAM115C	1.15547	6.61694	8.16458	0.00142089	0.0572142	-0.555539
8112841	HOMER1	-0.601014	5.18238	-8.16351	0.00142158	0.0572142	-0.556108
7992828	IL32	-0.705614	7.49714	-8.16169	0.00142275	0.0572142	-0.55708
8101718	PIGY	0.49411	8.81295	8.15788	0.0014252	0.0572436	-0.559113
8076113	FAM227A	-0.592578	5.6111	-8.15198	0.00142901	0.0572802	-0.562264
8146550	SDCBP	0.535684	10.9459	8.15114	0.00142955	0.0572802	-0.562714
8176698	TXLNG2P	1.32503	4.96178	8.14371	0.00143436	0.0574038	-0.56668
8017582	TEX2	0.586342	6.99157	8.13867	0.00143764	0.0574241	-0.569379
8072360	TCN2	2.11571	7.68447	8.13502	0.00144002	0.0574241	-0.57133
7918622	SLC16A1	0.444088	8.62927	8.13483	0.00144014	0.0574241	-0.571431
8142061	PUS7	1.07974	6.8704	8.13234	0.00144177	0.0574241	-0.572763
8170863	RPL10	0.504969	10.135	8.12308	0.00144783	0.0575968	-0.577723
8176384	ZFY	0.706438	5.12638	8.11177	0.00145529	0.0577495	-0.583792
8109407	GALNT10	-0.806873	8.36955	-8.11103	0.00145577	0.0577495	-0.584186
8079407	CCRL2	0.49794	4.72288	8.10937	0.00145687	0.0577495	-0.585079
8132118	AQP1	0.507652	5.62644	8.10368	0.00146064	0.05783	-0.588131
8161857	RFK	0.743541	9.35956	8.10008	0.00146304	0.0578355	-0.590065
7938816	ZDHHC13	1.5047	8.64191	8.0948	0.00146656	0.0578355	-0.592909
7896650	7896650	-0.433267	9.59873	-8.0918	0.00146856	0.0578355	-0.594522
7937443	EPS8L2	-0.950217	6.53552	-8.09053	0.00146941	0.0578355	-0.595201
8089743	B4GALT4	-0.705731	5.32967	-8.09044	0.00146947	0.0578355	-0.595249
8143441	KIAA1147	1.04785	6.42531	8.08265	0.0014747	0.0579579	-0.599447
8081235	COL8A1	-0.77806	7.13505	-8.08062	0.00147606	0.0579579	-0.600538
8058147	PPIL3	-0.528837	7.6778	-8.06721	0.00148511	0.0582447	-0.607766
8178884	HLA-DMA	-0.982305	6.24945	-8.05757	0.00149167	0.0583643	-0.612972
8180086	HLA-DMA	-0.982305	6.24945	-8.05757	0.00149167	0.0583643	-0.612972
8180316	TGIF1	-0.455576	9.24892	-8.05012	0.00149676	0.0584948	-0.617002
7981161	C14ORF49	0.593616	5.94449	8.04704	0.00149887	0.0585087	-0.618668
8129573	MOXD1	-2.30546	6.33355	-8.03846	0.00150476	0.0585908	-0.623308
7928429	PLAU	-2.45166	8.336	-8.03371	0.00150804	0.0585908	-0.62588
8172698	SHROOM4	1.46218	6.42851	8.03251	0.00150887	0.0585908	-0.62653
7894242	GDI2	0.684767	4.90762	8.03121	0.00150977	0.0585908	-0.627237
7894274	GDI2	0.684767	4.90762	8.03121	0.00150977	0.0585908	-0.627237
8005814	NLK	0.552828	8.22563	8.01823	0.00151878	0.058831	-0.634275
7979813	ZFP36L1	-1.23926	9.24809	-8.01721	0.0015195	0.058831	-0.634829
7896337	NBEAL1	-2.00593	7.13578	-8.01203	0.00152312	0.0589028	-0.637646
8082905	SLC35G2	0.558257	7.12316	7.99828	0.00153277	0.0591142	-0.645117
8100768	UGT2B11	-1.4418	6.06864	-7.99397	0.00153581	0.0591142	-0.647464
8162696	XPA	0.480694	6.65569	7.99312	0.00153642	0.0591142	-0.647927
8105040	OSMR	-2.65297	8.28832	-7.99183	0.00153733	0.0591142	-0.648629
7894925	7894925	-0.467451	4.58025	-7.99164	0.00153746	0.0591142	-0.648734
8093258	IQCG	-0.423318	5.10505	-7.98374	0.00154307	0.0592485	-0.653039
8025498	RPL10	0.492052	10.1946	7.98171	0.00154451	0.0592485	-0.654146
8067903	USP25	0.524629	9.24767	7.97398	0.00155003	0.0592831	-0.658361
8036636	SIRT2	0.489473	7.47898	7.96896	0.00155362	0.0592831	-0.661103
7907010	FMO8P	0.428468	4.86106	7.96745	0.00155471	0.0592831	-0.661928
7915775	IPP	-0.745568	7.05186	-7.96716	0.00155492	0.0592831	-0.662087
7990442	RPP25	0.696558	6.4463	7.96126	0.00155916	0.0592831	-0.665312
7928046	TSPAN15	2.90402	7.75936	7.96074	0.00155953	0.0592831	-0.665593
8028872	LTBP4	-0.516548	6.58865	-7.95889	0.00156087	0.0592831	-0.666606
7907655	RNA5SP69	-0.430133	5.4682	-7.95873	0.00156098	0.0592831	-0.666694
7916356	HSPB11	-0.52303	6.11551	-7.95809	0.00156144	0.0592831	-0.667041
7931863	ASB13	-0.462946	5.57222	-7.94774	0.00156893	0.0594741	-0.672708
7970507	RNU4-9P	0.858152	6.26057	7.94621	0.00157004	0.0594741	-0.673544
8122396	AIG1	-0.456475	6.94651	-7.92403	0.00158626	0.0599541	-0.685708
8079149	RN7SL1	1.85169	7.4304	7.92134	0.00158824	0.0599541	-0.687185
7936833	RPS26P8	0.483554	8.90768	7.91509	0.00159286	0.0599541	-0.690619
7941236	CDC42EP2	0.435444	7.4275	7.91451	0.00159329	0.0599541	-0.690938
7906264	PEAR1	1.15502	7.7754	7.91324	0.00159423	0.0599541	-0.691637
8088560	ADAMTS9	2.18769	7.63837	7.91223	0.00159497	0.0599541	-0.692192
8174985	SMARCA1	-1.21086	7.55304	-7.91177	0.00159532	0.0599541	-0.692447
8009096	ACE	0.627221	6.07235	7.89382	0.00160869	0.0601761	-0.702329
8102410	RPS26	0.422442	9.53636	7.89322	0.00160914	0.0601761	-0.702662
8151906	GDF6	-0.485533	5.23852	-7.89254	0.00160965	0.0601761	-0.703037
8130528	RSPH3	-0.635675	5.88976	-7.89184	0.00161017	0.0601761	-0.70342
8114211	8114211	0.456814	9.42564	7.89042	0.00161124	0.0601761	-0.704207
8157605	STOM	1.21033	6.42689	7.88698	0.00161382	0.0601761	-0.7061
8023598	RNF152	1.60829	6.36364	7.88691	0.00161388	0.0601761	-0.70614
7958620	IFT81	-0.54536	5.60634	-7.86697	0.00162896	0.0605134	-0.717156
8134079	GTPBP10	-0.568736	7.88016	-7.86478	0.00163062	0.0605134	-0.718367
7936673	RGS10	-0.533615	6.58357	-7.86254	0.00163233	0.0605134	-0.719606
8158242	URM1	0.501694	7.19035	7.86176	0.00163292	0.0605134	-0.720035
7956114	RPS26	0.420104	9.28881	7.86083	0.00163363	0.0605134	-0.72055
8083094	RASA2	0.61452	7.46786	7.86058	0.00163383	0.0605134	-0.72069
8113413	NUDT12	-0.961672	5.31283	-7.85524	0.00163791	0.0605971	-0.723645
7998784	ABCA3	1.08957	6.65902	7.84877	0.00164288	0.0607136	-0.727234
8057732	TMEM194B	-0.939062	6.18341	-7.84226	0.00164789	0.0608312	-0.73084
7966003	APPL2	-1.01161	7.56656	-7.83649	0.00165235	0.0609056	-0.734046
7894851	7894851	0.533719	4.74823	7.83492	0.00165356	0.0609056	-0.734914
7896687	SELL	0.658944	5.35343	7.82685	0.00165984	0.0610691	-0.739399
8016646	COL1A1	-4.07728	8.60745	-7.80455	0.00167731	0.0615446	-0.751809
8035297	PLVAP	0.466906	5.83317	7.79998	0.00168093	0.0615446	-0.754359
7894660	7894660	-0.565802	5.00767	-7.79894	0.00168175	0.0615446	-0.754941
8035773	ZNF506	-0.887143	7.25241	-7.79884	0.00168183	0.0615446	-0.754994
8108832	KIAA0141	0.458779	7.47961	7.79659	0.00168361	0.0615446	-0.756251
8155699	FXN	0.416217	8.72644	7.79629	0.00168385	0.0615446	-0.756419
7932966	ITGB1	-0.518837	11.0146	-7.79289	0.00168654	0.0615754	-0.758313
8088664	SUCLG2	-1.04857	8.53375	-7.77834	0.00169815	0.0619314	-0.766443
7907404	SUCO	-0.487562	7.45926	-7.77302	0.00170242	0.0619921	-0.769418
8107673	GRAMD3	-2.39532	6.39872	-7.77163	0.00170354	0.0619921	-0.770198
8024111	CNN2	-0.659544	9.80997	-7.76398	0.00170971	0.0621486	-0.774481
8068593	ETS2	1.24721	8.58281	7.7572	0.00171519	0.0622799	-0.778277
8091446	PFN2	-0.678086	10.0372	-7.75291	0.00171867	0.0623384	-0.780683
7982564	SPRED1	-1.20028	7.83315	-7.73986	0.00172933	0.0626569	-0.788014
8098758	ZNF721	-0.683673	7.51476	-7.73723	0.00173149	0.0626666	-0.789488
8166705	PRRG1	0.81789	7.14916	7.73185	0.00173591	0.0627585	-0.792514
8128371	FAXC	-0.493639	5.85473	-7.72642	0.00174039	0.0627983	-0.795569
8048116	SNORA70	0.491833	8.65428	7.72594	0.00174078	0.0627983	-0.795838
7989323	BNIP2	0.682705	8.77491	7.71937	0.00174623	0.0629265	-0.799541
7929065	IFIT1	-0.61004	4.9905	-7.71374	0.0017509	0.06295	-0.802711
8109120	AFAP1L1	1.10358	6.76535	7.70976	0.00175422	0.06295	-0.804956
7892953	KARS	0.420192	6.38393	7.70952	0.00175442	0.06295	-0.805092
8045009	GYPC	-1.52371	6.50736	-7.70821	0.00175551	0.06295	-0.805829
8006681	LHX1	-1.38485	6.59865	-7.70723	0.00175633	0.06295	-0.806384
8147049	FABP5	1.01898	8.0171	7.70072	0.00176178	0.0630773	-0.810056
7915590	RNU5F-1	-0.757419	6.00674	-7.6922	0.00176895	0.063266	-0.814874
8001666	CSNK2A2	0.439947	9.81635	7.68692	0.0017734	0.0633572	-0.817855
8100758	UGT2B11	-3.14472	6.88805	-7.68346	0.00177633	0.0633669	-0.819814
8168790	TMEM35	0.489088	5.47843	7.68211	0.00177748	0.0633669	-0.82058
8101429	PLAC8	2.17598	6.30789	7.67897	0.00178014	0.0633941	-0.822358
8002571	PHLPP2	-0.621933	7.21418	-7.67235	0.00178578	0.0635267	-0.826106
7927876	TET1	-0.567236	5.25965	-7.66796	0.00178952	0.0635529	-0.828591
8087833	DUSP7	0.590719	9.08313	7.66702	0.00179033	0.0635529	-0.829127
8087576	IFRD2	0.415722	7.58778	7.6546	0.001801	0.0638005	-0.836176
8124798	PPP1R18	0.598403	7.76273	7.65443	0.00180114	0.0638005	-0.836269
8086530	TMEM158	-0.415626	6.62057	-7.64854	0.00180623	0.0638431	-0.839618
8053417	CAPG	-0.923693	7.65193	-7.64676	0.00180777	0.0638431	-0.840628
8006531	SLFN5	-1.11566	9.24651	-7.64639	0.00180809	0.0638431	-0.840841
7894188	C22ORF28	0.449236	7.78493	7.64389	0.00181026	0.063852	-0.842264
8114805	FGF1	-0.428411	4.87505	-7.62487	0.00182685	0.064319	-0.853089
7902495	NEXN	-0.846369	7.8333	-7.62429	0.00182736	0.064319	-0.853424
7917503	GBP3	-1.50546	6.6161	-7.62061	0.0018306	0.0643647	-0.855522
7945182	APLP2	0.707857	10.656	7.61402	0.0018364	0.0645007	-0.85928
7904976	NBPF15	-0.803705	9.45039	-7.61018	0.0018398	0.064552	-0.861475
8043203	VAMP5	0.760111	8.78168	7.59304	0.00185505	0.0648267	-0.87127
7904574	NBPF9	-0.853544	9.28644	-7.59222	0.00185578	0.0648267	-0.871743
8088458	FHIT	-0.502028	5.15876	-7.59209	0.0018559	0.0648267	-0.871815
7997942	CPNE7	-1.47121	6.95635	-7.59186	0.0018561	0.0648267	-0.871947
7930894	GRK5	0.97455	7.73171	7.58958	0.00185814	0.0648267	-0.873252
8047300	AOX1	-1.28832	5.39892	-7.58743	0.00186007	0.0648267	-0.874484
8103646	NEK1	-0.543124	6.40271	-7.58611	0.00186126	0.0648267	-0.87524
8135990	FLNC	-0.510334	8.66966	-7.58226	0.00186472	0.0648794	-0.877446
8128553	BVES	-1.06231	7.60124	-7.57638	0.00187002	0.0649959	-0.880816
8127234	DST	-0.891797	8.73953	-7.56991	0.00187588	0.0651315	-0.884531
8128565	POPDC3	-1.66673	6.10982	-7.56719	0.00187835	0.0651493	-0.886093
8151532	FABP4	3.48446	6.00939	7.55749	0.00188718	0.0653876	-0.891665
8114920	DPYSL3	-1.57611	9.52703	-7.55088	0.00189324	0.0655293	-0.89547
8024557	GNA11	0.527614	9.12505	7.54562	0.00189806	0.0656281	-0.898494
7984932	SCAMP5	0.515448	5.58338	7.53955	0.00190366	0.0656431	-0.901991
7974335	RNA5SP385	-0.900726	6.14902	-7.53887	0.0019043	0.0656431	-0.902387
8125556	HLA-DPA1	2.33863	6.57267	7.53661	0.00190638	0.0656431	-0.903688
8178891	HLA-DPA1	2.33863	6.57267	7.53661	0.00190638	0.0656431	-0.903688
7981982	SNORD116@	-0.554095	10.2852	-7.52889	0.00191354	0.0657534	-0.908137
7981986	SNORD116@	-0.554095	10.2852	-7.52889	0.00191354	0.0657534	-0.908137
8137526	INSIG1	-1.22067	8.66976	-7.5252	0.00191697	0.0657782	-0.910267
8029056	TMEM91	0.40337	6.36275	7.52387	0.00191821	0.0657782	-0.911034
7957260	GLIPR1	-1.0515	10.6605	-7.52133	0.00192059	0.065792	-0.912506
7904999	NBPF16	-0.820595	9.49785	-7.51809	0.00192361	0.0658279	-0.914375
8025918	CNN1	-0.408198	5.94667	-7.51236	0.00192899	0.065944	-0.917688
8047356	NIF3L1	-0.630811	7.12285	-7.50681	0.00193421	0.0660547	-0.9209
8180323	USP12	0.800215	8.91077	7.50257	0.0019382	0.0661233	-0.923352
7896640	7896640	0.630049	6.89692	7.50027	0.00194038	0.0661299	-0.924687
7951363	CASP12	0.493792	4.86418	7.48573	0.00195419	0.0665002	-0.933114
7949172	MAP4K2	0.792656	6.73187	7.48392	0.00195592	0.0665002	-0.934162
7919438	LOC101060226	-0.829241	9.33262	-7.48063	0.00195906	0.0665002	-0.936072
7955865	HOXC9	-0.964721	5.14143	-7.48045	0.00195924	0.0665002	-0.936178
8094625	KLHL5	-0.847224	9.01763	-7.47248	0.00196689	0.0666918	-0.940808
7995976	CPNE2	1.17004	9.03498	7.46406	0.00197501	0.0668992	-0.945706
8092726	CLDN1	-4.82904	7.57875	-7.46053	0.00197842	0.066902	-0.947755
8178554	LY6G5C	0.42411	5.39523	7.45982	0.00197911	0.066902	-0.948173
8101675	ABCG2	0.781878	5.18022	7.45428	0.00198449	0.0670156	-0.951395
8174975	8174975	0.636571	4.69587	7.44677	0.00199181	0.0670348	-0.955775
8168463	FGF16	1.27509	5.43741	7.44558	0.00199298	0.0670348	-0.95647
8153920	ZNF250	-0.406485	6.10658	-7.44469	0.00199384	0.0670348	-0.956986
7916747	JAK1	1.25028	10.2978	7.4431	0.0019954	0.0670348	-0.957916
8006779	ARHGAP23	0.523556	8.29076	7.44021	0.00199824	0.0670348	-0.959604
7949465	RELA	0.392593	8.23877	7.43965	0.00199878	0.0670348	-0.959928
8013771	TLCD1	-0.607779	5.18105	-7.43717	0.00200122	0.0670348	-0.961375
7937508	CD151	-0.485589	10.5664	-7.43534	0.00200302	0.0670348	-0.962443
8177137	UTY	1.6792	5.90921	7.43497	0.00200338	0.0670348	-0.962661
8051882	LRPPRC	0.399957	9.27089	7.4322	0.00200611	0.0670348	-0.964279
8095395	UGT2B7	-3.47243	5.79394	-7.42986	0.00200842	0.0670348	-0.965644
8160033	SNRPE	0.414389	8.80471	7.42906	0.00200921	0.0670348	-0.966115
7960518	TNFRSF1A	-0.692515	9.3012	-7.42648	0.00201176	0.0670528	-0.967624
8013015	CENPV	-1.01107	7.53488	-7.42136	0.00201683	0.0670679	-0.970616
8048381	STK36	-0.426901	6.96899	-7.4211	0.00201709	0.0670679	-0.97077
8042772	STAMBP	-0.972097	8.09942	-7.41856	0.00201961	0.0670679	-0.972254
7950578	PAK1	-1.37898	7.30124	-7.4179	0.00202028	0.0670679	-0.972643
7995797	MT1L	-0.653505	10.5026	-7.41568	0.00202248	0.0670743	-0.973941
8010139	SEC14L1	1.78815	9.43751	7.40188	0.00203628	0.0673778	-0.982028
7904874	LOC101059961	-0.817486	10.6141	-7.40081	0.00203736	0.0673778	-0.982656
7909586	PPP2R5A	1.10245	7.59497	7.3977	0.00204049	0.0673778	-0.984479
8149264	PPP1R3B	0.728037	6.07519	7.39728	0.00204091	0.0673778	-0.984728
8144699	RP11-419I17.1	-0.875794	5.50706	-7.39644	0.00204175	0.0673778	-0.985216
8119492	BYSL	0.432148	7.37937	7.38446	0.00205387	0.0676063	-0.992256
8155192	GLIPR2	-1.62182	8.31704	-7.38429	0.00205404	0.0676063	-0.992352
8079189	ZKSCAN7	-0.412935	4.91353	-7.38358	0.00205477	0.0676063	-0.992773
7952309	BLID	-1.01985	5.81355	-7.38053	0.00205787	0.0676415	-0.994567
7892502	7892502	0.677382	6.27329	7.37828	0.00206016	0.0676499	-0.995888
8168357	RPS26P11	0.588022	9.04044	7.37191	0.00206666	0.0677308	-0.999635
7896546	MYST2	0.477968	8.08336	7.37188	0.00206669	0.0677308	-0.999654
8176026	FLNA	-0.478967	10.3209	-7.36938	0.00206925	0.0677481	-1.00113
8152582	DSCC1	-0.438468	5.4954	-7.36069	0.00207817	0.0679136	-1.00625
7905801	TDRD10	0.636548	5.05718	7.36049	0.00207838	0.0679136	-1.00637
8168045	EFNB1	0.742085	7.2413	7.35575	0.00208327	0.0680067	-1.00916
8018786	MXRA7	-0.548264	5.86766	-7.35102	0.00208817	0.0680497	-1.01196
7895184	7895184	0.695648	5.51892	7.34851	0.00209077	0.0680497	-1.01343
7995825	MT1F	-0.681372	10.4825	-7.34735	0.00209197	0.0680497	-1.01412
7943998	NNMT	-1.40006	9.95622	-7.34659	0.00209277	0.0680497	-1.01457
8077929	8077929	-0.55265	5.06389	-7.33817	0.00210154	0.0682293	-1.01955
7987165	AVEN	-0.712833	7.97962	-7.33736	0.00210239	0.0682293	-1.02003
7901091	TOE1	0.498309	8.08101	7.32977	0.00211034	0.0684205	-1.02451
7947015	TSG101	-0.457888	8.85345	-7.32604	0.00211426	0.0684809	-1.02672
7936100	CALHM2	0.789286	7.08418	7.32049	0.00212011	0.0685949	-1.03001
7940717	SLC3A2	0.880349	9.33232	7.3188	0.00212189	0.0685949	-1.03101
7946559	GNG10	-0.409707	10.396	-7.31184	0.00212927	0.0687443	-1.03514
8167673	MAGED4B	-1.23662	7.94576	-7.30792	0.00213343	0.0687443	-1.03747
8172722	MAGED4B	-1.23662	7.94576	-7.30792	0.00213343	0.0687443	-1.03747
7954071	HTR7P1	0.440276	5.97776	7.30666	0.00213478	0.0687443	-1.03822
8027241	ZNF253	-0.732927	6.3852	-7.30033	0.00214154	0.0688421	-1.04198
8040163	IAH1	-0.9119	7.88442	-7.29994	0.00214195	0.0688421	-1.04221
7959267	P2RX4	1.37468	6.3332	7.29769	0.00214436	0.0688531	-1.04355
8147461	SDC2	-2.53343	6.76804	-7.28863	0.00215409	0.0690989	-1.04893
7916493	PPAP2B	2.2895	8.18888	7.28498	0.00215802	0.0691584	-1.0511
7995206	TGFB1I1	-0.687846	8.5021	-7.27457	0.0021693	0.06942	-1.05731
7923119	ZBTB41	-1.29439	6.93626	-7.27296	0.00217105	0.06942	-1.05827
8168424	SLC16A2	-0.521105	6.13975	-7.27168	0.00217244	0.06942	-1.05903
8067932	LINC00478	0.568267	4.92056	7.26943	0.00217489	0.0694317	-1.06037
7979698	ATP6V1D	-0.65298	7.93337	-7.26708	0.00217746	0.0694472	-1.06178
7904693	7904693	-0.90504	6.32462	-7.26136	0.00218372	0.0695801	-1.06519
8164696	EIF4A1P4	0.438766	8.50554	7.25406	0.00219173	0.0697686	-1.06955
8096160	ARHGAP24	2.35454	7.11723	7.25172	0.0021943	0.0697838	-1.07095
7934411	USP54	-0.613962	6.76394	-7.24939	0.00219687	0.0697989	-1.07234
8123819	EEF1E1	0.657029	7.88645	7.24336	0.00220354	0.069907	-1.07595
8138289	ETV1	-0.75609	7.84041	-7.24146	0.00220565	0.069907	-1.07709
8150988	ASPH	-1.14943	8.16675	-7.24063	0.00220657	0.069907	-1.07759
7928671	TMEM254	-0.92992	8.00543	-7.2335	0.0022145	0.0700913	-1.08186
7892510	7892510	0.38676	4.70766	7.23054	0.0022178	0.0701293	-1.08363
7948900	SNORD30	0.863319	7.00765	7.22274	0.00222654	0.0702997	-1.08831
7892570	7892570	0.39068	7.03905	7.21968	0.00222997	0.0702997	-1.09015
8180319	TGIF1	-0.410313	9.12114	-7.2192	0.00223052	0.0702997	-1.09044
7971780	NEK3	0.640111	6.43317	7.21591	0.00223421	0.0702997	-1.09241
8162183	LOC440173	-0.775171	5.15199	-7.21347	0.00223697	0.0702997	-1.09388
8113790	2016-03-03	2.62336	8.98812	7.21153	0.00223916	0.0702997	-1.09505
8108217	TGFBI	-3.57294	9.51532	-7.21096	0.00223981	0.0702997	-1.09539
8173299	EDA2R	-1.26605	6.25859	-7.21072	0.00224008	0.0702997	-1.09554
8110666	TRIM52	-0.700275	6.68801	-7.20342	0.00224836	0.0704511	-1.09993
8038029	CARD8	1.95061	7.67032	7.20206	0.0022499	0.0704511	-1.10075
8172043	SRPX	2.27833	9.99153	7.20005	0.00225218	0.0704511	-1.10195
8180317	TGIF1	-0.444007	9.11262	-7.19901	0.00225337	0.0704511	-1.10258
7959102	HSPB8	-1.67173	7.34889	-7.19576	0.00225708	0.0705009	-1.10454
7993946	EEF2K	0.825894	7.39039	7.1925	0.0022608	0.070551	-1.1065
8036373	ZNF585A	-0.439086	4.83941	-7.19038	0.00226323	0.0705607	-1.10778
8145977	PLEKHA2	-2.86702	6.90078	-7.18768	0.00226632	0.070591	-1.10941
8164343	FAM102A	0.533396	6.94772	7.18334	0.00227131	0.0706801	-1.11202
7893481	TCEB2	-0.398522	7.58325	-7.1782	0.00227723	0.0707983	-1.11513
8129562	CTGF	1.11857	11.2783	7.17323	0.00228298	0.0708698	-1.11813
7958749	SH2B3	1.2686	7.99979	7.17253	0.00228379	0.0708698	-1.11855
7955578	GRASP	0.845543	6.18447	7.16949	0.00228731	0.070913	-1.12039
8113130	MCTP1	1.98328	8.15745	7.16508	0.00229244	0.0710061	-1.12306
7970681	RNF6	0.388956	5.89142	7.15911	0.0022994	0.0711553	-1.12667
8166230	TXLNG	-0.78589	7.36373	-7.15434	0.00230498	0.0712618	-1.12955
8003844	GSG2	0.449697	6.34283	7.15019	0.00230985	0.071346	-1.13207
7961514	MGP	4.7533	7.65639	7.14367	0.00231752	0.0715166	-1.13602
7896730	KCNN3	0.587968	6.33892	7.1412	0.00232044	0.0715404	-1.13752
8105741	MAST4	1.12713	6.95127	7.13719	0.00232519	0.0715768	-1.13995
7983512	SQRDL	-1.41437	8.00428	-7.13555	0.00232713	0.0715768	-1.14095
8099897	UGDH	-1.03746	10.2614	-7.13397	0.00232901	0.0715768	-1.14191
8047596	NBEAL1	-1.17518	6.81229	-7.13295	0.00233022	0.0715768	-1.14253
7895346	7895346	0.379976	5.44804	7.12552	0.00233906	0.0716668	-1.14704
8147503	LAPTM4B	-1.01974	10.3887	-7.12548	0.00233911	0.0716668	-1.14707
7923662	PIK3C2B	2.18266	6.40985	7.12391	0.00234098	0.0716668	-1.14802
8016438	HOXB2	-0.495903	8.52503	-7.1216	0.00234374	0.0716668	-1.14942
8129037	RNU6-2	0.886116	8.03348	7.12146	0.00234391	0.0716668	-1.14951
8129379	ECHDC1	-0.657299	8.85015	-7.11565	0.00235087	0.0718138	-1.15305
8044933	GLI2	-0.901081	6.37351	-7.11041	0.00235718	0.0719403	-1.15624
7928705	TSPAN14	0.919845	9.48148	7.10537	0.00236326	0.0719989	-1.15931
7965064	OSBPL8	-0.513108	8.32543	-7.10486	0.00236388	0.0719989	-1.15962
8030374	FCGRT	0.379716	7.40143	7.10345	0.00236558	0.0719989	-1.16048
8063242	ARFGEF2	0.569445	8.04787	7.09963	0.00237021	0.0720738	-1.16281
8032553	TLE2	0.431273	5.68541	7.08959	0.00238243	0.0723146	-1.16894
7986359	IGF1R	-0.931845	8.40201	-7.0895	0.00238253	0.0723146	-1.16899
8047272	SPATS2L	-0.586782	9.67671	-7.08581	0.00238704	0.0723146	-1.17124
7969693	RAP2A	0.420816	7.79213	7.08568	0.00238721	0.0723146	-1.17132
8129666	SLC2A12	-0.771853	5.22481	-7.08278	0.00239076	0.0723146	-1.1731
7985349	MESDC1	0.568772	7.20542	7.08246	0.00239116	0.0723146	-1.1733
7925089	PCNXL2	-0.698586	5.41923	-7.06524	0.00241238	0.0728903	-1.18383
8093104	TM4SF19	-0.930847	5.98287	-7.0606	0.00241815	0.0729374	-1.18668
8172827	KDM5C	-0.549722	8.08146	-7.05977	0.00241918	0.0729374	-1.18718
8030557	ATF5	0.387582	5.78595	7.0587	0.00242051	0.0729374	-1.18784
8088636	LOC100508226	1.06664	5.85452	7.05427	0.00242604	0.0730378	-1.19056
8041592	EML4	-0.477661	8.83415	-7.04952	0.00243197	0.0731067	-1.19347
8179238	MICA	-0.765015	8.80832	-7.04893	0.00243272	0.0731067	-1.19384
8154981	UNC13B	0.814677	7.12774	7.04026	0.00244361	0.0733263	-1.19916
7957551	SOCS2	-0.496892	6.30353	-7.0389	0.00244533	0.0733263	-1.2
8152617	HAS2	-3.81827	6.97135	-7.03786	0.00244663	0.0733263	-1.20064
7899627	TINAGL1	1.55913	8.71762	7.03455	0.00245082	0.0733858	-1.20268
8119898	VEGFA	-1.80602	7.54723	-7.0305	0.00245594	0.0734731	-1.20517
8026315	PKN1	0.487667	7.81377	7.02703	0.00246035	0.073539	-1.20731
8005951	SNORD42B	0.381852	6.98451	7.02382	0.00246444	0.0735949	-1.20928
7919645	SV2A	-1.08	6.05944	-7.01834	0.00247142	0.0736821	-1.21266
7986293	MCTP2	-0.580624	5.12508	-7.01806	0.00247178	0.0736821	-1.21283
8112409	SGTB	0.413311	6.86406	7.01381	0.00247722	0.0737125	-1.21545
8131860	MALSU1	-0.470246	9.6836	-7.0138	0.00247723	0.0737125	-1.21546
8093878	EVC	-0.998569	7.3564	-7.00666	0.00248641	0.0739195	-1.21987
7899615	SERINC2	-1.76897	8.49959	-7.00196	0.00249247	0.0739624	-1.22277
8154872	UBAP1	-0.471868	7.97825	-7.00104	0.00249366	0.0739624	-1.22334
7986383	IGF1R	-0.474713	6.33298	-6.9994	0.00249578	0.0739624	-1.22435
8011542	ZZEF1	0.420526	7.43962	6.99866	0.00249673	0.0739624	-1.22481
8086451	HIGD1A	-0.369804	8.8189	-6.99653	0.00249949	0.0739784	-1.22613
7972577	RPS26P47	0.383903	10.1799	6.99135	0.00250621	0.0740215	-1.22933
8069644	APP	0.507622	11.2629	6.99061	0.00250718	0.0740215	-1.22979
8179184	DDR1	-0.901922	7.09094	-6.99027	0.00250762	0.0740215	-1.23
8097973	GUCY1B3	-0.899174	5.5975	-6.98625	0.00251285	0.074103	-1.23249
7977340	BTBD6	0.38142	7.21016	6.98473	0.00251483	0.074103	-1.23343
8151756	TMEM55A	-0.738427	6.60908	-6.98085	0.00251991	0.0741869	-1.23583
8073068	APOBEC3C	-0.925615	8.71357	-6.97713	0.00252479	0.0742246	-1.23814
8103979	KIAA1430	-0.409937	8.61584	-6.97486	0.00252777	0.0742246	-1.23955
7924773	CDC42BPA	0.638883	8.6682	6.97478	0.00252788	0.0742246	-1.2396
8046646	OSBPL6	-0.81913	5.59009	-6.96668	0.00253855	0.0744118	-1.24462
8002379	RNU6-23P	-0.724519	4.58892	-6.96655	0.00253872	0.0744118	-1.2447
8177232	KDM5D	0.981867	6.02357	6.95985	0.00254759	0.074606	-1.24886
8027304	ZNF493	-0.431094	4.89994	-6.95373	0.00255572	0.0747784	-1.25267
7913558	LUZP1	0.635149	8.07216	6.94633	0.00256561	0.0749191	-1.25727
7974461	LGALS3	-0.45022	6.35691	-6.94549	0.00256673	0.0749191	-1.2578
8095545	RUFY3	-0.436448	7.15318	-6.94508	0.00256728	0.0749191	-1.25805
7937275	RIC8A	-0.37154	8.56771	-6.93753	0.00257741	0.0751204	-1.26275
8043909	NPAS2	1.3699	8.6199	6.93659	0.00257869	0.0751204	-1.26334
8144378	AGPAT5	1.0204	7.8874	6.93046	0.00258695	0.0752	-1.26716
8094456	SMIM20	-0.366833	6.45431	-6.92862	0.00258945	0.0752	-1.26831
8165752	IL3RA	0.770191	5.06737	6.92788	0.00259046	0.0752	-1.26877
8176323	IL3RA	0.770191	5.06737	6.92788	0.00259046	0.0752	-1.26877
8007637	FZD2	-0.517716	5.81232	-6.91888	0.00260268	0.0753961	-1.27439
8052374	MIR216A	0.467801	4.49846	6.9181	0.00260374	0.0753961	-1.27488
8012883	HS3ST3A1	-1.21872	6.48102	-6.9178	0.00260416	0.0753961	-1.27507
8095744	AREG	-4.76716	7.05709	-6.91625	0.00260627	0.0753961	-1.27604
8075569	SLC5A4	0.448918	5.073	6.9047	0.00262209	0.0757881	-1.28326
7895114	7895114	-0.442395	7.31946	-6.90106	0.0026271	0.075867	-1.28554
8149248	LRLE1	-0.840255	5.86463	-6.89725	0.00263237	0.0759468	-1.28793
7904713	7904713	-0.419487	6.61515	-6.89411	0.00263671	0.0759468	-1.28989
7919129	7919129	-0.419487	6.61515	-6.89411	0.00263671	0.0759468	-1.28989
8084742	LPP	-0.684705	9.6637	-6.88793	0.00264529	0.076128	-1.29377
8042402	APLF	-0.431372	5.09481	-6.88352	0.00265143	0.0762388	-1.29654
7959623	GTF2H3	-0.419004	8.39913	-6.87719	0.00266026	0.0764269	-1.30051
8067722	STMN3	-0.395651	7.41937	-6.87189	0.0026677	0.0765745	-1.30384
8152764	MTSS1	1.50599	6.98436	6.86821	0.00267288	0.0765848	-1.30616
8020630	TTC39C	-1.2012	5.88033	-6.86651	0.00267528	0.0765848	-1.30723
8027323	ZNF257	-0.479046	4.92435	-6.86583	0.00267624	0.0765848	-1.30765
7895576	7895576	0.545137	6.35746	6.8651	0.00267726	0.0765848	-1.30811
8133477	GTF2IRD1	-0.367041	6.85628	-6.85998	0.0026845	0.076726	-1.31133
8097692	EDNRA	-4.34514	7.04651	-6.85394	0.00269307	0.0769032	-1.31514
7945262	JAM3	1.31816	8.89534	6.85154	0.00269649	0.0769032	-1.31665
8089795	COX17	-0.384856	6.43254	-6.85004	0.00269861	0.0769032	-1.3176
8173955	SYTL4	0.703632	5.87561	6.84912	0.00269994	0.0769032	-1.31818
7985268	FAH	-2.07262	8.49915	-6.841	0.00271154	0.0771678	-1.3233
7981984	SNRPN	-0.971223	5.52008	-6.83487	0.00272035	0.0773523	-1.32717
8103094	NR3C2	0.536275	5.31051	6.83186	0.00272469	0.0774096	-1.32908
7914592	TMEM54	-0.583599	7.6482	-6.82893	0.00272892	0.0774637	-1.33093
8107769	SLC12A2	1.00945	8.01661	6.82522	0.00273429	0.0775483	-1.33328
8117900	DDR1	-0.886729	7.05134	-6.82365	0.00273656	0.0775483	-1.33427
8116910	HIVEP1	1.09633	7.62817	6.81883	0.00274356	0.077679	-1.33732
8019061	SGSH	0.715434	7.81921	6.81567	0.00274817	0.077679	-1.33932
7903203	SNX7	-0.475348	7.51191	-6.81365	0.00275111	0.077679	-1.3406
8083260	CPA3	0.884628	5.24762	6.81263	0.00275261	0.077679	-1.34125
7976571	GSKIP	-0.62477	6.62834	-6.81247	0.00275284	0.077679	-1.34135
7965423	BTG1	0.481541	8.59956	6.80834	0.00275887	0.0777833	-1.34396
7922219	SELL	0.569621	5.27468	6.79922	0.00277228	0.0780953	-1.34976
8135734	CPED1	-0.908822	5.41854	-6.79678	0.00277587	0.0781303	-1.3513
8114733	ARAP3	1.47954	7.22115	6.79517	0.00277826	0.0781314	-1.35233
7978285	ADCY4	1.08856	5.99456	6.79234	0.00278244	0.078146	-1.35412
7967127	CAMKK2	0.697937	7.20713	6.79164	0.00278347	0.078146	-1.35457
8143781	GIMAP6	2.38094	6.58938	6.78592	0.00279197	0.0782106	-1.35821
7895963	EIF4G2	0.518453	9.00506	6.78541	0.00279272	0.0782106	-1.35853
8022514	TMEM241	-0.396791	6.91966	-6.78535	0.00279282	0.0782106	-1.35857
8058849	2016-03-04	0.960482	6.66212	6.77431	0.00280929	0.0784909	-1.36559
8173825	RPS6KA6	-0.824253	4.97778	-6.77397	0.0028098	0.0784909	-1.36581
8027268	ZNF66P	-0.361318	6.12252	-6.77343	0.00281061	0.0784909	-1.36616
7901613	ACOT11	0.378165	6.07707	6.77233	0.00281226	0.0784909	-1.36685
8134257	GNG11	1.16085	11.1884	6.76495	0.00282336	0.0786778	-1.37156
8092922	C3ORF21	0.654664	7.37059	6.76468	0.00282376	0.0786778	-1.37173
7941843	SSH3	-0.467058	6.14506	-6.76246	0.00282711	0.0786778	-1.37315
7972180	RNF219	0.469825	6.49752	6.76112	0.00282914	0.0786778	-1.374
8107594	SNCAIP	0.463579	5.11382	6.76005	0.00283077	0.0786778	-1.37469
7941961	ALDH3B1	-0.447165	6.37478	-6.75443	0.00283928	0.0788485	-1.37828
7983393	SORD	0.51615	7.35961	6.74988	0.00284619	0.0789747	-1.38118
8163149	PTPN3	-2.10828	6.00258	-6.74769	0.00284952	0.0790014	-1.38258
8100229	8100229	-1.11291	5.46523	-6.74595	0.00285219	0.0790095	-1.3837
8062658	LPIN3	-0.403227	5.75337	-6.74208	0.00285809	0.0791072	-1.38617
7958216	KIAA1033	0.472892	8.79793	6.73327	0.00287162	0.0793178	-1.39181
7997533	OSGIN1	0.361393	6.02511	6.73259	0.00287266	0.0793178	-1.39224
8086981	UCN2	-0.381133	5.09911	-6.73104	0.00287505	0.0793178	-1.39324
8059680	HTR2B	0.481822	5.02492	6.73093	0.00287523	0.0793178	-1.39331
8172056	RPGR	1.1488	6.12142	6.7238	0.00288625	0.0793844	-1.39788
7930170	C10orf32	0.40855	4.86775	6.72319	0.00288719	0.0793844	-1.39827
7947221	LIN7C	-0.359642	8.57191	-6.72299	0.00288751	0.0793844	-1.3984
8116227	CLK4	-0.522681	5.12423	-6.72294	0.00288759	0.0793844	-1.39844
7965343	POC1B	0.48231	7.839	6.71816	0.002895	0.0793844	-1.4015
8027642	PDCD2L	0.354133	6.96148	6.71635	0.00289783	0.0793844	-1.40266
7974270	ATL1	-0.425848	5.5888	-6.71573	0.00289879	0.0793844	-1.40306
7972936	TMEM255B	1.53404	7.20075	6.71206	0.00290451	0.0793844	-1.40542
8141035	SGCE	-0.810802	8.2561	-6.71202	0.00290458	0.0793844	-1.40544
8083457	RAP2B	0.476639	8.4516	6.70949	0.00290853	0.0793844	-1.40707
8097657	SMAD1	1.49769	8.54174	6.70931	0.00290881	0.0793844	-1.40718
7922268	KIFAP3	-0.52996	7.42978	-6.70846	0.00291014	0.0793844	-1.40773
8163086	TMEM245	-0.518825	8.54013	-6.70801	0.00291084	0.0793844	-1.40802
8020878	MAPRE2	1.91484	9.57296	6.70789	0.00291102	0.0793844	-1.40809
8120833	SH3BGRL2	0.929054	6.74249	6.70036	0.00292285	0.0796417	-1.41294
8054740	PAX8	-2.28431	7.19007	-6.69784	0.00292682	0.0796581	-1.41456
7909862	C1orf115	0.788913	6.59184	6.69694	0.00292824	0.0796581	-1.41514
8067113	ZNF217	-0.516885	7.97033	-6.69292	0.00293459	0.0797607	-1.41773
7954997	ANO6	0.481403	9.30146	6.69106	0.00293754	0.0797607	-1.41893
8180100	HLA-DPA1	2.42269	6.79894	6.68903	0.00294075	0.0797607	-1.42023
8031981	WASH1	-0.64822	6.70637	-6.68748	0.00294321	0.0797607	-1.42123
8173930	EPAG	0.463221	4.98507	6.68699	0.00294399	0.0797607	-1.42155
7893288	7893288	-0.720124	9.04044	-6.68474	0.00294757	0.0797929	-1.423
8044127	C2orf49	-0.386563	6.80079	-6.68097	0.00295357	0.0798744	-1.42543
8008629	DGKE	0.847524	5.13738	6.67973	0.00295554	0.0798744	-1.42623
7893022	7893022	0.683666	5.56552	6.67568	0.00296202	0.0798744	-1.42885
8115410	GEMIN5	0.589196	7.82908	6.67393	0.00296482	0.0798744	-1.42998
8050427	FAM49A	1.63964	7.5016	6.67373	0.00296513	0.0798744	-1.4301
7918323	SORT1	-2.77375	7.5224	-6.673	0.00296631	0.0798744	-1.43058
8007212	STAT5A	0.470873	5.88309	6.67233	0.00296737	0.0798744	-1.43101
7971620	KPNA3	0.402474	9.7095	6.6695	0.00297192	0.0798758	-1.43284
7987916	LRRC57	0.398891	6.93605	6.66931	0.00297222	0.0798758	-1.43296
8044236	GCC2	-0.524772	7.17854	-6.66767	0.00297487	0.0798824	-1.43402
8055135	8055135	0.699425	6.09854	6.6631	0.00298222	0.0799123	-1.43697
7893014	7893014	-0.797355	6.73838	-6.66264	0.00298296	0.0799123	-1.43727
7959786	AACS	-0.559175	7.56509	-6.66251	0.00298318	0.0799123	-1.43736
8044766	INSIG2	0.916526	6.12807	6.66063	0.00298621	0.0799291	-1.43857
7894071	7894071	0.41691	4.56222	6.65686	0.00299231	0.0799847	-1.44101
8027169	GATAD2A	0.549571	8.79258	6.65638	0.00299309	0.0799847	-1.44132
8059905	COL6A3	-4.54651	7.74471	-6.6538	0.00299729	0.080024	-1.44299
8116760	RIOK1	0.390802	7.58336	6.65133	0.0030013	0.080024	-1.44459
8065280	RALGAPA2	1.66735	7.22073	6.65081	0.00300215	0.080024	-1.44493
7986509	LOC101060703	-0.764382	8.53229	-6.64661	0.00300898	0.080024	-1.44765
7986512	LOC101060703	-0.764382	8.53229	-6.64661	0.00300898	0.080024	-1.44765
7986527	LOC101060703	-0.764382	8.53229	-6.64661	0.00300898	0.080024	-1.44765
8114787	GNPDA1	1.01836	8.02975	6.64234	0.00301596	0.0801303	-1.45042
7952268	THY1	-3.67529	6.74146	-6.64122	0.00301779	0.0801303	-1.45114
8176655	NLGN4Y	0.461058	5.09565	6.63882	0.00302173	0.080171	-1.4527
8006634	PIGW	0.684344	7.32256	6.63592	0.00302648	0.0802331	-1.45458
7895283	CANX	0.646179	5.37213	6.632	0.00303294	0.0802551	-1.45713
8050474	RDH14	-0.427198	6.72171	-6.63164	0.00303353	0.0802551	-1.45736
8066964	TMEM189-UBE2V1	0.496899	8.55862	6.62855	0.00303862	0.0802551	-1.45937
8149534	ASAH1	-1.86612	8.71828	-6.62815	0.00303929	0.0802551	-1.45963
7896386	7896386	0.385062	4.40829	6.62811	0.00303936	0.0802551	-1.45966
7925525	CEP170	0.370322	10.4714	6.62654	0.00304194	0.0802596	-1.46067
8092348	LAMP3	0.377068	5.26729	6.62035	0.0030522	0.0804665	-1.4647
7961365	MANSC1	2.99841	7.59615	6.60944	0.0030704	0.0808821	-1.47181
7896447	7896447	0.72784	7.99502	6.6037	0.00308001	0.0810712	-1.47554
8090098	MYLK	-1.76848	7.38642	-6.58622	0.00310954	0.0817839	-1.48695
7990400	ULK3	0.513792	6.63842	6.58366	0.0031139	0.0818338	-1.48863
8061447	PYGB	-1.43241	9.09309	-6.58129	0.00311794	0.0818754	-1.49018
8104760	TARS	-0.386251	8.82534	-6.57489	0.00312887	0.0819653	-1.49436
8045604	MBD5	-0.428739	5.93119	-6.57455	0.00312945	0.0819653	-1.49458
8056763	AC007969.5	0.35109	9.3064	6.57255	0.00313288	0.0819653	-1.49589
7898405	7898405	1.1235	5.13469	6.57209	0.00313367	0.0819653	-1.4962
7912806	7912806	1.1235	5.13469	6.57209	0.00313367	0.0819653	-1.4962
7972750	COL4A1	-1.22892	8.79538	-6.56813	0.00314048	0.0820789	-1.49879
7893217	TCEB2	-0.356537	9.57692	-6.55965	0.00315511	0.0823967	-1.50435
8174379	PSMD10	0.456039	10.5358	6.55586	0.00316168	0.0824728	-1.50684
8034608	LYL1	0.407677	6.7707	6.55511	0.00316298	0.0824728	-1.50733
8102862	MAML3	1.52244	6.27309	6.54977	0.00317225	0.0826498	-1.51083
7956749	TMEM5	-0.344979	6.82861	-6.54453	0.00318141	0.0827881	-1.51428
7938154	ILK	-0.479506	9.37598	-6.54347	0.00318325	0.0827881	-1.51497
8169263	VSIG1	1.06574	5.68661	6.54246	0.00318502	0.0827881	-1.51563
7916669	DOCK7	-0.599175	7.99434	-6.53941	0.00319038	0.0827912	-1.51765
7896398	C19ORF50	0.58881	8.09132	6.5384	0.00319214	0.0827912	-1.51831
8047487	FZD7	-1.45819	5.68904	-6.53798	0.00319288	0.0827912	-1.51858
7962479	RNY4P7	0.461111	4.85359	6.53673	0.00319508	0.0827912	-1.51941
7940530	MYRF	-0.928365	5.99466	-6.53523	0.00319772	0.0827951	-1.5204
7933204	C10orf10	2.41132	6.70133	6.5291	0.00320852	0.0829157	-1.52443
7961960	RNA5SP354	0.401631	4.88027	6.5267	0.00321276	0.0829157	-1.52601
8094476	TBC1D19	-2.82487	7.85778	-6.52609	0.00321384	0.0829157	-1.52641
7894097	7894097	0.471139	6.64046	6.52526	0.00321531	0.0829157	-1.52696
7895880	7895880	0.471139	6.64046	6.52526	0.00321531	0.0829157	-1.52696
8165680	MT-TH	0.366789	10.4659	6.52413	0.00321732	0.0829157	-1.5277
7957452	ALX1	1.15426	5.24507	6.52208	0.00322095	0.082945	-1.52905
8160712	SUGT1P1	0.904793	5.08299	6.51644	0.00323099	0.0831355	-1.53278
8123463	C6orf120	-0.383328	7.44087	-6.51512	0.00323334	0.0831355	-1.53365
7968212	WASF3	0.729472	7.13449	6.51163	0.00323956	0.0831731	-1.53595
8023246	C18orf32	-0.454101	6.04421	-6.5112	0.00324035	0.0831731	-1.53624
8027312	ZNF429	-0.666685	5.08808	-6.51011	0.0032423	0.0831731	-1.53696
8054004	SEMA4C	-0.474148	6.83218	-6.50738	0.00324718	0.0832342	-1.53875
8078262	UBE2E1	0.469597	8.31337	6.5046	0.00325217	0.0832982	-1.5406
8079037	TRAK1	0.535727	7.73948	6.5007	0.00325918	0.0833415	-1.54317
8177867	DDR1	-0.95744	7.13429	-6.50045	0.00325964	0.0833415	-1.54334
7943387	C11ORF70	-0.349309	4.17468	-6.49949	0.00326137	0.0833415	-1.54397
7917516	GBP1	-0.896686	8.6216	-6.497	0.00326587	0.0833661	-1.54562
8092514	MAGEF1	-0.587637	7.14961	-6.49618	0.00326734	0.0833661	-1.54616
8073960	PIM3	0.42963	6.311	6.48566	0.00328642	0.0837885	-1.55313
7960771	CD163L1	0.399255	5.74028	6.48191	0.00329326	0.0838986	-1.55561
7962579	AMIGO2	-3.55628	7.37239	-6.47987	0.00329699	0.0839295	-1.55697
8167125	USP11	-0.779875	7.97689	-6.47721	0.00330185	0.0839821	-1.55873
8013919	ABHD15	-0.400732	5.82545	-6.47598	0.0033041	0.0839821	-1.55955
7924760	ITPKB	0.637492	5.30122	6.47274	0.00331005	0.0840237	-1.5617
8023528	ALPK2	-0.628704	5.03418	-6.47234	0.00331078	0.0840237	-1.56196
7947199	LGR4	-2.03631	7.11852	-6.4705	0.00331416	0.0840422	-1.56319
8170921	PLXNA3	-0.412615	6.65874	-6.4692	0.00331656	0.0840422	-1.56405
7901951	PGM1	-1.21802	7.90932	-6.45751	0.00333816	0.0845253	-1.57182
8063458	DOK5	1.13684	5.6891	6.4509	0.00335046	0.0847722	-1.57622
8057689	OSGEPL1	-0.474201	6.29884	-6.44791	0.00335603	0.0848486	-1.57821
8139592	HUS1	0.465444	8.37536	6.4458	0.00335998	0.084884	-1.57961
8150698	SNAI2	-4.63738	7.7436	-6.44322	0.00336481	0.0849034	-1.58134
7966851	TAOK3	0.815249	7.55603	6.4424	0.00336633	0.0849034	-1.58188
7988426	SLC30A4	-0.501385	6.00737	-6.44115	0.00336869	0.0849034	-1.58271
8078272	NR1D2	0.344502	6.5961	6.43879	0.00337312	0.0849034	-1.58428
8067602	NKAIN4	-0.400649	5.22547	-6.43859	0.00337349	0.0849034	-1.58442
8153678	BOP1	0.370366	7.77006	6.43565	0.00337903	0.0849238	-1.58638
8177674	GTF2H2D	-0.938499	7.34654	-6.43416	0.00338184	0.0849238	-1.58738
8141305	ZNF394	0.566417	6.47538	6.4341	0.00338195	0.0849238	-1.58742
8147313	TMEM67	-0.365834	5.23976	-6.43038	0.00338897	0.0849553	-1.5899
8073962	MOV10L1	0.49029	5.1316	6.43008	0.00338955	0.0849553	-1.5901
8092162	PP13439	0.764184	6.13554	6.42805	0.00339339	0.0849553	-1.59146
8137244	GIMAP4	3.21304	6.11115	6.42768	0.00339408	0.0849553	-1.5917
7973530	PCK2	-0.648558	6.05828	-6.42669	0.00339597	0.0849553	-1.59236
8101701	PPM1K	-0.574208	5.52216	-6.42497	0.00339922	0.0849729	-1.59351
7896708	IL2RB	-0.50347	5.12694	-6.42325	0.00340248	0.0849906	-1.59466
8021546	ZCCHC2	1.35857	6.1577	6.42147	0.00340587	0.0850115	-1.59585
7966829	WSB2	-0.634201	9.73519	-6.41793	0.00341262	0.0851161	-1.59822
8072847	SH3BP1	-0.344134	5.97491	-6.41397	0.00342019	0.085241	-1.60087
7922200	SELP	0.343501	4.92759	6.40849	0.00343068	0.0854387	-1.60454
8162759	TBC1D2	-1.19283	7.23254	-6.40616	0.00343515	0.0854859	-1.60609
7957608	MIR492	-1.1491	5.27713	-6.40179	0.00344357	0.0856199	-1.60903
7894820	7894820	-0.739134	8.09573	-6.4007	0.00344568	0.0856199	-1.60976
7899043	SEPN1	0.736607	8.90581	6.39472	0.00345724	0.0857862	-1.61377
8062119	MT1L	-0.455662	9.51824	-6.39458	0.00345752	0.0857862	-1.61387
7966448	TMEM116	-0.428214	5.89178	-6.39257	0.00346142	0.0858189	-1.61521
7955887	HOXC5	-0.598004	5.02785	-6.39085	0.00346474	0.0858375	-1.61636
8138545	AC073072.7	0.340526	10.9027	6.38708	0.00347208	0.0859553	-1.6189
8138842	NOD1	0.758123	6.11387	6.37933	0.00348723	0.086264	-1.62411
8160297	PLIN2	-0.37616	8.4411	-6.37701	0.00349177	0.086264	-1.62567
8076515	ARFGAP3	-0.879863	7.83119	-6.37553	0.00349469	0.086264	-1.62667
8171248	KAL1	-0.340543	4.7888	-6.37375	0.00349818	0.086264	-1.62786
7927649	CISD1	0.533083	8.59758	6.37106	0.00350347	0.086264	-1.62967
8068353	MRPS6	-1.42137	7.97737	-6.36966	0.00350624	0.086264	-1.63062
7990810	MTHFS	-0.632398	6.36117	-6.36853	0.00350846	0.086264	-1.63137
7955635	ARL2BPP2	0.34414	7.29078	6.36653	0.00351242	0.086264	-1.63272
7920664	THBS3	-0.60801	5.52115	-6.36628	0.00351292	0.086264	-1.63289
8165794	CD99	0.393117	9.75285	6.36348	0.00351845	0.086264	-1.63478
8176360	CD99	0.393117	9.75285	6.36348	0.00351845	0.086264	-1.63478
7906307	KIRREL	-2.02591	8.67308	-6.36244	0.00352051	0.086264	-1.63548
8132369	EPDR1	-0.680121	5.79724	-6.36168	0.00352202	0.086264	-1.63599
8084607	SENP2	0.340836	6.69369	6.36145	0.00352246	0.086264	-1.63614
8135587	CAV2	0.713615	9.57445	6.35682	0.00353167	0.086264	-1.63927
7951133	MAML2	-1.04606	8.1725	-6.35677	0.00353177	0.086264	-1.6393
8090988	CEP70	-0.656771	6.5055	-6.3563	0.00353271	0.086264	-1.63962
7892632	7892632	-0.468297	4.83873	-6.35395	0.00353739	0.086264	-1.6412
7954631	FAR2	0.888405	8.30374	6.35266	0.00353996	0.086264	-1.64207
7893720	7893720	0.936282	9.33394	6.35244	0.00354039	0.086264	-1.64222
7960529	SCNN1A	-0.746872	5.54131	-6.35074	0.0035438	0.086264	-1.64337
7919271	NBPF11	-0.776916	9.16367	-6.35016	0.00354496	0.086264	-1.64376
8080168	ABHD14A-ACY1	-0.991611	7.06613	-6.34981	0.00354565	0.086264	-1.644
8058857	IGFBP5	-4.18794	7.28897	-6.34927	0.00354673	0.086264	-1.64436
7938485	MICAL2	-0.499203	9.23788	-6.34663	0.00355203	0.0862702	-1.64615
8098637	CYP4V2	-0.746856	5.69966	-6.34586	0.00355357	0.0862702	-1.64667
8075695	APOL3	0.61895	5.77328	6.34527	0.00355476	0.0862702	-1.64707
7895903	CAPNS1	-0.412917	10.3699	-6.33534	0.00357475	0.0866143	-1.65378
7936937	UROS	-0.585763	8.59681	-6.33478	0.00357587	0.0866143	-1.65416
7963054	TUBA1A	-0.427805	10.2082	-6.33356	0.00357833	0.0866143	-1.65498
7894700	ZNF146	0.590897	7.69405	6.33126	0.00358298	0.0866143	-1.65654
7939341	CD44	-1.11541	10.7245	-6.32819	0.00358922	0.0866143	-1.65862
8100893	COX18	-0.414895	7.15126	-6.32682	0.00359201	0.0866143	-1.65955
8041197	YPEL5	-0.340657	8.61344	-6.32616	0.00359335	0.0866143	-1.66
8152750	TMEM65	0.430619	6.07112	6.32171	0.0036024	0.0866143	-1.66301
8157105	ZNF462	-0.920709	7.54073	-6.32023	0.00360543	0.0866143	-1.66402
8007355	VPS25	-0.622785	9.28622	-6.31857	0.00360881	0.0866143	-1.66514
7893492	7893492	-0.474436	4.10395	-6.31824	0.00360948	0.0866143	-1.66536
7970696	USP12	0.399018	7.67412	6.31806	0.00360985	0.0866143	-1.66549
8121601	FAM26E	0.827712	7.59201	6.31805	0.00360988	0.0866143	-1.66549
8017186	HEATR6	-0.575277	7.64225	-6.31797	0.00361004	0.0866143	-1.66555
7904969	VOPP1	0.792857	8.61545	6.31735	0.0036113	0.0866143	-1.66597
7893493	7893493	-0.406381	5.08348	-6.31682	0.00361239	0.0866143	-1.66633
8157761	NEK6	-0.497509	8.08129	-6.31645	0.00361316	0.0866143	-1.66658
8021015	PIK3C3	-0.337706	7.44824	-6.31502	0.00361607	0.0866218	-1.66755
8125007	LY6G5C	0.381785	5.14594	6.31349	0.00361922	0.0866349	-1.66859
8117018	RNU6-2	-0.507647	4.42358	-6.30881	0.00362884	0.0868027	-1.67177
7984952	C15orf39	0.48229	6.58537	6.30524	0.00363618	0.0869159	-1.67419
8021946	COLEC12	1.83544	6.96748	6.2997	0.00364765	0.0870842	-1.67796
8120362	BEND6	-0.519802	5.09985	-6.29869	0.00364974	0.0870842	-1.67864
8162352	NOL8	0.422042	7.70786	6.29749	0.00365222	0.0870842	-1.67946
7932584	PRTFDC1	0.546117	6.91914	6.29679	0.00365368	0.0870842	-1.67994
8122222	PDE7B	2.43158	6.73009	6.29382	0.00365985	0.0871687	-1.68196
8145685	8145685	-2.26004	5.50991	-6.2896	0.00366863	0.0873156	-1.68483
7992529	TRAF7	0.67646	8.1138	6.28567	0.00367685	0.0874291	-1.68751
8052735	CNRIP1	0.457356	8.33957	6.2848	0.00367865	0.0874291	-1.68809
8103166	SH3D19	0.964788	7.3894	6.28328	0.00368185	0.0874427	-1.68914
7985192	HYKK	-0.350428	5.65657	-6.27801	0.0036929	0.0876426	-1.69272
8174313	MORC4	-0.573802	7.07148	-6.27596	0.00369722	0.0876827	-1.69413
8153664	BOP1	0.362673	8.21906	6.2719	0.00370578	0.0878229	-1.69689
7892859	7892859	0.40321	6.53235	6.26774	0.00371459	0.0879693	-1.69974
8120428	FKBP1C	0.658631	11.5919	6.26362	0.00372333	0.0881134	-1.70255
7967624	SLC15A4	-0.729208	8.61765	-6.25655	0.00373838	0.0883458	-1.70738
8083422	SUCNR1	-0.404997	4.38826	-6.25544	0.00374075	0.0883458	-1.70814
7953150	TEAD4	0.571556	7.17416	6.25528	0.0037411	0.0883458	-1.70826
7899675	TMEM39B	0.64716	7.15888	6.25292	0.00374614	0.0884019	-1.70987
7909601	SNORA16B	0.333606	4.50668	6.25134	0.00374952	0.0884192	-1.71095
7895694	JTB	0.406981	9.58422	6.24177	0.0037701	0.0888416	-1.71751
8096314	PKD2	-0.604468	7.36608	-6.23917	0.00377572	0.0888621	-1.71929
7958692	TCTN1	-0.482492	6.93259	-6.23843	0.00377733	0.0888621	-1.7198
7919351	NBPF11	-0.784496	9.16068	-6.23766	0.00377898	0.0888621	-1.72032
8001197	NETO2	-0.640083	9.68844	-6.22626	0.00380376	0.0893236	-1.72815
7895488	7895488	-0.657094	5.7629	-6.22616	0.00380397	0.0893236	-1.72822
8001211	ITFG1	-0.867669	8.47648	-6.22309	0.00381068	0.0893792	-1.73033
8091678	VEPH1	1.32783	7.92863	6.22219	0.00381264	0.0893792	-1.73095
8120719	CD109	0.977217	8.83979	6.22139	0.00381439	0.0893792	-1.7315
7969613	GPC6	-3.70348	6.99534	-6.21756	0.00382279	0.0895129	-1.73413
8003560	DBNDD1	0.338215	6.96787	6.21395	0.00383072	0.0896356	-1.73661
7929012	STAMBPL1	-1.71747	6.36241	-6.21019	0.00383902	0.0897507	-1.73921
7957072	RAB3IP	0.511984	6.0978	6.20928	0.00384103	0.0897507	-1.73983
7915147	FHL3	0.443048	7.49204	6.20572	0.00384889	0.0898502	-1.74228
7967794	ANKLE2	-0.624114	8.5166	-6.20478	0.00385098	0.0898502	-1.74294
8096919	ALPK1	-0.630106	5.67976	-6.20369	0.00385338	0.0898502	-1.74368
8140433	POMZP3	0.35946	6.94039	6.20215	0.00385681	0.0898673	-1.74475
7989199	ALDH1A2	1.19128	6.22945	6.19943	0.00386285	0.0899449	-1.74662
8140129	ABHD11	-0.372424	7.33613	-6.19642	0.00386954	0.0900185	-1.74869
8090469	GATA2	1.11203	6.07706	6.19558	0.00387142	0.0900185	-1.74928
8167998	AR	0.592556	6.10198	6.19415	0.00387462	0.0900302	-1.75027
8129193	CEP85L	-0.328784	5.92808	-6.18567	0.00389359	0.0901764	-1.75612
8096899	C4orf32	0.410093	7.9607	6.18561	0.00389373	0.0901764	-1.75616
7894627	SPAG7	-0.338636	7.42313	-6.18456	0.0038961	0.0901764	-1.75689
7998664	SNORA10	0.425871	7.93129	6.18244	0.00390085	0.0901764	-1.75835
8041204	SNORA10	0.425871	7.93129	6.18244	0.00390085	0.0901764	-1.75835
7903214	LPPR4	-0.330162	5.12554	-6.18213	0.00390156	0.0901764	-1.75857
8169115	NRK	-1.65403	5.51946	-6.18066	0.00390486	0.0901764	-1.75958
7961440	PLBD1	-0.66546	4.97183	-6.1806	0.00390501	0.0901764	-1.75963
7975268	ARG2	1.42364	6.46111	6.17921	0.00390813	0.0901764	-1.76058
7907486	ZBTB37	-0.440621	5.70891	-6.17897	0.00390869	0.0901764	-1.76075
8156935	ZNF189	-0.399549	6.26544	-6.1776	0.00391177	0.0901764	-1.7617
7953518	DSTNP2	-0.47106	6.70733	-6.17687	0.00391341	0.0901764	-1.7622
7940372	TMEM109	0.717075	10.2599	6.1737	0.00392059	0.0902792	-1.7644
7904572	RNU1-5	-0.969997	7.35824	-6.16835	0.00393273	0.0904963	-1.7681
7948176	TNKS1BP1	-0.546236	7.20868	-6.16547	0.00393929	0.0905393	-1.7701
8120880	TPBG	-0.798684	7.36139	-6.16497	0.00394043	0.0905393	-1.77045
8056222	DPP4	-1.99167	7.10085	-6.16395	0.00394276	0.0905393	-1.77115
8147447	PTDSS1	0.416501	9.73193	6.15481	0.00396366	0.0909567	-1.77749
7920552	KCNN3	0.395505	5.99342	6.15208	0.00396994	0.0909923	-1.77939
8180285	ZNF257	-0.359177	10.4636	-6.15176	0.00397068	0.0909923	-1.77961
8045347	RNA5SP104	0.487618	4.66058	6.14854	0.00397808	0.0910741	-1.78184
8078405	CMTM7	1.24277	8.95275	6.14783	0.00397972	0.0910741	-1.78234
8169717	GRIA3	-0.773493	4.73516	-6.1445	0.00398742	0.0911876	-1.78465
8141363	TRIM4	-0.377397	6.55109	-6.14176	0.00399377	0.0912702	-1.78656
7969192	FAM124A	0.541606	5.23097	6.13464	0.0040103	0.091585	-1.79151
7955987	OR6C72P	0.366235	4.89236	6.12374	0.00403579	0.0921039	-1.7991
7968972	COX17P1	-0.395751	6.27928	-6.11436	0.00405789	0.0925387	-1.80565
8101728	FAM13A	-0.442765	5.8505	-6.1133	0.0040604	0.0925387	-1.80639
8081277	NIT2	-0.888822	9.30804	-6.11119	0.00406538	0.092589	-1.80786
8110894	NSUN2	0.374713	8.6158	6.11	0.0040682	0.0925898	-1.80869
8116780	DSP	-3.07028	6.55822	-6.10836	0.0040721	0.0926152	-1.80984
8094556	PGM2	0.488798	8.94014	6.10326	0.00408423	0.0928278	-1.8134
8089259	8089259	1.84186	6.03788	6.09963	0.00409288	0.0929608	-1.81594
7895647	ZNF146	0.456555	6.93114	6.09222	0.00411063	0.0933004	-1.82112
7909527	RP11-543B16.2	0.395111	9.24383	6.08659	0.00412417	0.093544	-1.82507
7896381	7896381	-0.451305	8.22847	-6.08126	0.00413706	0.0937265	-1.82881
8012906	8012906	1.05476	5.90644	6.08093	0.00413785	0.0937265	-1.82903
7979473	DHRS7	-0.98413	7.19351	-6.07648	0.00414863	0.0938966	-1.83216
8062395	NNAT	-0.715286	6.69042	-6.07504	0.00415216	0.0938966	-1.83317
7951554	RDX	0.670464	9.45487	6.07435	0.00415382	0.0938966	-1.83365
7992293	TMEM204	1.77473	7.69217	6.06664	0.00417263	0.0942579	-1.83907
8150186	RNF122	0.57385	5.988	6.06302	0.00418151	0.0943944	-1.84162
8180257	CEP170	0.341304	10.0976	6.05915	0.004191	0.0945089	-1.84433
8176570	LOC100996350	0.442536	5.6537	6.05864	0.00419226	0.0945089	-1.8447
7972021	TBC1D4	1.85654	7.93116	6.05748	0.00419511	0.0945091	-1.84551
8139712	VOPP1	0.788596	8.51548	6.05128	0.00421041	0.0947897	-1.84987
7984626	SENP8	-0.472691	5.50277	-6.04862	0.004217	0.094874	-1.85175
8151931	TSPYL5	-1.68159	5.93545	-6.04641	0.00422249	0.0948751	-1.85331
8091411	TM4SF1	1.21327	10.9219	6.04394	0.00422862	0.0948751	-1.85505
8088919	ROBO1	-0.581593	8.68331	-6.04376	0.00422908	0.0948751	-1.85518
8154363	RPS26P3	0.343662	10.5314	6.04362	0.00422943	0.0948751	-1.85528
7893538	7893538	0.4826	4.93262	6.04287	0.0042313	0.0948751	-1.85581
8091103	TFDP2	-0.844991	7.61823	-6.03923	0.00424036	0.0950144	-1.85837
7949746	POLD4	-0.765768	8.726	-6.03663	0.00424686	0.0950388	-1.86021
7894635	MYST2	1.20564	6.65627	6.03651	0.00424716	0.0950388	-1.86029
7929550	CCNJ	0.732187	8.1064	6.03372	0.00425415	0.0951312	-1.86226
7938396	AMPD3	-0.390726	5.60698	-6.03174	0.0042591	0.0951609	-1.86366
7961829	BCAT1	0.919473	9.06542	6.03091	0.00426119	0.0951609	-1.86425
8125887	TEAD3	-0.804902	6.18878	-6.02491	0.00427629	0.0953753	-1.86849
8106107	PTCD2	-0.531385	6.13319	-6.02384	0.00427898	0.0953753	-1.86924
7908610	7908610	0.341161	4.48102	6.02319	0.00428062	0.0953753	-1.8697
8139207	INHBA	-2.54096	8.13535	-6.02242	0.00428258	0.0953753	-1.87025
7908793	ELF3	-0.480219	5.39986	-6.02141	0.00428511	0.0953753	-1.87096
8174513	CHRDL1	-0.913467	6.31073	-6.01929	0.00429049	0.0954312	-1.87246
8051215	RBKS	-0.333282	4.75387	-6.01677	0.00429687	0.0955093	-1.87424
8168817	DRP2	-0.466408	5.18472	-6.01021	0.00431356	0.0957741	-1.87889
7902104	PDE4B	0.551727	6.52102	6.00982	0.00431454	0.0957741	-1.87916
8031495	NAT14	-0.370029	7.68051	-6.00832	0.00431837	0.0957954	-1.88023
8164269	ENG	2.36707	10.0756	6.00501	0.00432684	0.0958403	-1.88258
7939173	DEPDC7	-0.450965	4.87358	-6.00274	0.00433264	0.0958403	-1.88418
8041561	MORN2	-0.463208	7.43143	-6.00158	0.00433561	0.0958403	-1.88501
8020029	RAB12	0.39403	8.0689	6.00107	0.00433694	0.0958403	-1.88537
8107578	SRFBP1	0.366651	8.49046	6.00104	0.00433701	0.0958403	-1.88539
8009639	GPRC5C	-0.651205	5.61883	-6.00042	0.00433861	0.0958403	-1.88583
8113097	KIAA0825	-0.383786	5.27379	-5.99966	0.00434055	0.0958403	-1.88637
7988970	FAM214A	0.610073	7.10217	5.99564	0.0043509	0.0960052	-1.88923
8053142	RTKN	-0.504762	6.09407	-5.9924	0.00435925	0.0961257	-1.89152
8072328	SEC14L2	-0.993909	7.07675	-5.99099	0.0043629	0.0961425	-1.89253
8093764	RGS12	0.353844	6.51019	5.98947	0.00436683	0.0961655	-1.89361
7895722	7895722	0.342374	4.5364	5.98695	0.00437336	0.0962457	-1.8954
8031714	ZNF460	-0.449061	8.00774	-5.98431	0.00438019	0.0963323	-1.89727
8169174	RNF128	-0.353074	4.9335	-5.98235	0.00438529	0.0963809	-1.89867
7937772	IGF2	-1.79031	6.55212	-5.97598	0.00440191	0.0966824	-1.9032
8004694	CYB5D1	0.320341	6.75086	5.97352	0.00440833	0.0966986	-1.90495
7927186	RASSF4	-0.675485	5.55579	-5.97323	0.0044091	0.0966986	-1.90516
8158380	PKN3	0.44319	6.74833	5.97144	0.00441379	0.0966986	-1.90643
7978628	PPP2R3C	0.405194	7.76973	5.97126	0.00441427	0.0966986	-1.90656
8145440	PPP2R2A	0.645084	8.63306	5.96908	0.00442	0.0967604	-1.90812
8143065	C7orf49	-0.875711	8.18448	-5.96787	0.00442316	0.0967661	-1.90898
8180200	ZNF493	-0.355905	6.54104	-5.96145	0.00444008	0.0970724	-1.91355
8114780	PCDH12	0.72903	5.99946	5.95984	0.00444434	0.0971018	-1.9147
8048081	SPAG16	-0.382941	5.44334	-5.95194	0.00446529	0.0974955	-1.92034
8147724	ATP6V1C1	0.465664	8.69088	5.94887	0.00447347	0.0975504	-1.92254
8159984	PLGRKT	-0.654164	5.04175	-5.94824	0.00447517	0.0975504	-1.92299
8094226	FAM200B	-0.329509	4.59274	-5.9477	0.00447659	0.0975504	-1.92338
8008289	TMEM92	-0.318154	6.11903	-5.94366	0.00448739	0.0977033	-1.92626
7896684	STARD7	0.403302	10.3756	5.94183	0.0044923	0.0977033	-1.92758
7977786	SLC7A7	0.73211	5.5726	5.94126	0.00449382	0.0977033	-1.92798
7895599	MYST2	0.881879	9.62228	5.94069	0.00449535	0.0977033	-1.92839
7940775	RARRES3	-0.779722	5.99687	-5.93858	0.00450102	0.0977629	-1.9299
8046564	HOXD1	0.384839	6.40662	5.93439	0.00451228	0.0978838	-1.9329
7929072	IFIT5	-1.03692	5.95763	-5.93319	0.00451553	0.0978838	-1.93376
7959173	RNF10	0.380524	9.10004	5.93244	0.00451755	0.0978838	-1.9343
8167965	MSN	0.325388	11.4111	5.93181	0.00451925	0.0978838	-1.93475
8095736	AREG	-4.09765	6.96929	-5.93095	0.00452158	0.0978838	-1.93537
8136388	TMEM140	0.787905	5.97355	5.92997	0.00452423	0.0978838	-1.93607
8099797	RELL1	1.19182	8.67296	5.92554	0.00453622	0.0980795	-1.93924
7931899	IL15RA	0.954459	8.00339	5.92299	0.00454314	0.0981654	-1.94107
8105918	GTF2H2	-0.971334	7.36627	-5.92106	0.0045484	0.0982154	-1.94246
8107259	SLC25A46	-0.501837	8.71801	-5.91704	0.00455936	0.0983881	-1.94535
8088642	LRIG1	1.39971	7.00181	5.91452	0.00456622	0.0984725	-1.94715
8131427	C7orf26	0.313168	7.37381	5.90783	0.00458458	0.0987571	-1.95196
8106709	ATG10	-0.80453	5.90947	-5.90755	0.00458535	0.0987571	-1.95217
7913415	USP48	0.835381	7.29717	5.90573	0.00459034	0.0988007	-1.95347
7894140	7894140	0.645267	6.00343	5.90031	0.0046053	0.098959	-1.95737
8125373	GPSM3	0.388482	6.71683	5.89973	0.00460691	0.098959	-1.95779
8179987	GPSM3	0.388482	6.71683	5.89973	0.00460691	0.098959	-1.95779
7896562	7896562	0.322071	5.43328	5.89876	0.00460959	0.098959	-1.95849
7933413	BMS1P5	-0.419709	7.51623	-5.89372	0.00462355	0.0991947	-1.96211
7938295	RPL27A	0.672461	7.23654	5.88976	0.00463459	0.0993255	-1.96498
7908488	CFHR1	-1.47498	6.21917	-5.88939	0.00463561	0.0993255	-1.96524
7990151	PKM	-0.529455	11.3087	-5.88805	0.00463934	0.0993414	-1.9662
7894158	7894158	0.361459	8.47877	5.88476	0.00464851	0.0994367	-1.96857
7980051	ELMSAN1	0.509061	7.62104	5.88432	0.00464976	0.0994367	-1.96889
7908072	LAMC2	-3.17085	7.0286	-5.87999	0.00466187	0.0996319	-1.97202
8142585	CADPS2	0.743855	6.29906	5.87718	0.00466977	0.0997366	-1.97405
8090934	RNU6-2	0.390261	5.4793	5.8743	0.00467788	0.0998458	-1.97613
8058837	PECR	-0.548354	5.16925	-5.86629	0.00470054	0.100244	-1.98192
8010804	NARF	0.614851	7.93611	5.86552	0.0047027	0.100244	-1.98248
7958346	C12orf23	-0.420905	9.28394	-5.86356	0.00470828	0.100244	-1.9839
8020973	FHOD3	-1.50904	6.22539	-5.86345	0.00470859	0.100244	-1.98398
7963174	CERS5	-0.393333	9.14162	-5.85992	0.00471863	0.100394	-1.98653
8086908	PLXNB1	-0.567662	6.05299	-5.85656	0.00472821	0.100529	-1.98897
7912808	NBPF1	-0.693296	9.031	-5.85538	0.00473158	0.100529	-1.98982
8152828	GSDMC	0.595401	4.72936	5.85263	0.00473944	0.100529	-1.99181
8165508	NRARP	0.888054	7.05821	5.85254	0.00473969	0.100529	-1.99187
8066939	B4GALT5	0.356373	9.94859	5.85175	0.00474196	0.100529	-1.99245
7894226	MYST2	0.36342	7.53761	5.85134	0.00474312	0.100529	-1.99274
7903119	ABCD3	-0.71835	7.44181	-5.84859	0.00475102	0.100633	-1.99474
8064432	FKBP1A	0.950907	7.60017	5.84435	0.00476323	0.100827	-1.99782
7921014	MEF2D	0.320984	7.24824	5.83677	0.00478512	0.101149	-2.00332
7963567	KRT8	-2.78585	8.65897	-5.83622	0.00478671	0.101149	-2.00372
8065469	ABHD12	-0.512472	8.26657	-5.8338	0.00479375	0.101149	-2.00548
8112538	GTF2H2D	-0.990183	7.31356	-5.83379	0.00479379	0.101149	-2.00549
8177507	GTF2H2D	-0.990183	7.31356	-5.83379	0.00479379	0.101149	-2.00549
7976012	NRXN3	-0.418996	5.31304	-5.8328	0.00479664	0.101149	-2.0062
8150687	8150687	0.409761	4.92277	5.8281	0.00481034	0.101319	-2.00962
7923659	PPP1R15B	0.514586	8.54874	5.82785	0.00481106	0.101319	-2.0098
8146914	TERF1	-0.405855	8.77102	-5.82538	0.00481828	0.101319	-2.0116
7892980	7892980	0.662136	5.48738	5.82498	0.00481943	0.101319	-2.01189
7894228	7894228	0.496876	4.73112	5.82409	0.00482206	0.101319	-2.01254
8008213	KAT7	0.406326	8.05765	5.82302	0.00482519	0.101319	-2.01332
8021653	SERPINB8	0.992365	9.12793	5.82103	0.00483102	0.101319	-2.01477
8113023	TMEM161B	-0.312151	8.23929	-5.81997	0.00483413	0.101319	-2.01554
8030128	PPP1R15A	0.919529	7.26972	5.81889	0.00483728	0.101319	-2.01632
8089314	IFT57	-0.636111	6.82244	-5.81859	0.00483817	0.101319	-2.01655
8005994	ERAL1	0.353824	9.36016	5.81859	0.00483818	0.101319	-2.01655
8060745	SMOX	-0.979512	7.13926	-5.81463	0.00484983	0.101499	-2.01943
8024566	GNA11	0.43501	8.73835	5.81056	0.00486184	0.101686	-2.0224
8154563	LOC645978	0.513375	6.03053	5.80824	0.0048687	0.101766	-2.02409
8052372	MIR217	0.604875	4.43736	5.80449	0.00487982	0.101934	-2.02683
7933290	BMS1P5	-0.481431	8.06248	-5.79998	0.00489322	0.102063	-2.03012
7908459	CFH	-1.72332	6.93498	-5.79965	0.0048942	0.102063	-2.03036
8060839	CRLS1	-0.329947	6.90907	-5.79932	0.00489519	0.102063	-2.0306
8020495	CABLES1	1.63226	6.82696	5.7936	0.00491227	0.102353	-2.03478
7948088	RP11-61N20.3	0.338246	6.41648	5.7926	0.00491525	0.102353	-2.03551
7964548	METTL1	0.442441	6.94603	5.78947	0.00492465	0.102469	-2.0378
8114138	C5orf15	-1.14058	7.83841	-5.78871	0.00492695	0.102469	-2.03836
7949046	TRPT1	-0.310033	6.43242	-5.78139	0.00494899	0.102782	-2.04371
8078270	RPL15	0.335586	10.1289	5.78119	0.00494959	0.102782	-2.04386
7894116	7894116	0.611737	6.68025	5.78064	0.00495126	0.102782	-2.04426
7990636	LINC00597	0.441629	4.71615	5.77945	0.00495486	0.102793	-2.04514
8143629	OR2A20P	-0.807491	6.14485	-5.77545	0.00496697	0.102919	-2.04806
7981460	PPP1R13B	0.887978	7.27678	5.7754	0.00496714	0.102919	-2.04811
7975416	PCNX	-1.12353	8.25126	-5.7693	0.00498568	0.103199	-2.05258
8132515	BLVRA	-0.699961	6.50429	-5.76891	0.00498687	0.103199	-2.05286
8003210	C16orf74	0.72748	7.45411	5.7674	0.00499146	0.10323	-2.05397
7916808	SLC35D1	-0.809828	5.63074	-5.76514	0.00499837	0.103299	-2.05563
7895697	STARD7	0.495741	10.3549	5.76429	0.00500098	0.103299	-2.05625
8033554	CD320	0.357971	7.66129	5.76302	0.00500485	0.103315	-2.05718
7917561	GBP4	0.854511	5.05591	5.76128	0.00501021	0.103361	-2.05847
8046804	NUP35	0.3394	7.45084	5.75683	0.00502387	0.103408	-2.06173
8115831	DUSP1	-1.92104	9.63044	-5.75671	0.00502424	0.103408	-2.06182
7968890	DGKZ	0.342108	7.0166	5.7563	0.0050255	0.103408	-2.06212
8141180	TECPR1	0.418518	6.01693	5.75617	0.00502591	0.103408	-2.06222
8144742	MICU3	-0.371209	5.249	-5.75475	0.00503029	0.103408	-2.06327
8165682	MT-TS2	0.306907	10.4879	5.75448	0.0050311	0.103408	-2.06346
7939265	NAT10	0.329566	7.78935	5.7524	0.00503754	0.103476	-2.06499
8002082	GFOD2	0.320513	5.93831	5.75076	0.00504259	0.103484	-2.06619
7953291	CD9	1.63165	9.81951	5.75	0.00504495	0.103484	-2.06676
7928126	PALD1	0.814901	5.91004	5.74926	0.00504722	0.103484	-2.0673
8174340	RBM41	-0.396148	5.48088	-5.74489	0.0050608	0.103653	-2.07052
8096959	ANK2	-0.494412	4.95042	-5.74459	0.00506171	0.103653	-2.07074
7930921	BAG3	0.306451	9.10649	5.7414	0.00507165	0.103762	-2.07309
7911529	MXRA8	-1.0247	8.78983	-5.74087	0.00507328	0.103762	-2.07348
8119161	PIM1	-0.908489	6.84754	-5.73874	0.00507993	0.103788	-2.07505
8162313	IARS	-0.319619	10.1961	-5.73847	0.00508078	0.103788	-2.07525
8131583	BZW2	0.354346	9.64287	5.73562	0.00508967	0.103906	-2.07735
7998510	CLCN7	0.386415	7.44071	5.73354	0.00509619	0.103975	-2.07888
8171708	CXORF23	-0.490119	5.20132	-5.73166	0.00510208	0.104025	-2.08027
8018107	CDC42EP4	-0.421352	6.90622	-5.72996	0.0051074	0.104025	-2.08152
8108420	SNORA74A	0.545787	6.19912	5.72949	0.00510887	0.104025	-2.08187
8083429	MBNL1	0.770559	10.78	5.7287	0.00511137	0.104025	-2.08245
8030364	RPL13A	0.467215	6.9475	5.72683	0.00511726	0.104025	-2.08383
7934299	NUDT13	0.330123	6.97167	5.72679	0.00511739	0.104025	-2.08386
7950162	PDE2A	1.08428	6.04181	5.72273	0.00513018	0.104184	-2.08686
7965515	NDUFA12	-0.364161	10.4295	-5.7215	0.00513408	0.104184	-2.08777
7983123	HAUS2	0.52128	7.48187	5.72134	0.00513458	0.104184	-2.08789
7981566	NUDT14	0.592984	5.95578	5.71875	0.00514276	0.104244	-2.0898
7973702	LTB4R	0.358	5.49565	5.71843	0.00514379	0.104244	-2.09004
7895133	STARD7	0.511549	10.1199	5.71421	0.00515717	0.104452	-2.09316
8171684	SH3KBP1	-1.11105	8.48402	-5.71283	0.00516157	0.104477	-2.09418
8011832	NUP88	0.374236	9.58202	5.71181	0.00516482	0.104479	-2.09493
8045835	GALNT5	-0.354122	4.86383	-5.70955	0.005172	0.104561	-2.0966
7922243	METTL18	0.556139	5.42818	5.70576	0.00518413	0.104717	-2.09941
8123606	MGC39372	0.90595	6.36064	5.70518	0.00518598	0.104717	-2.09984
8101648	HSD17B11	-1.37096	8.38274	-5.70213	0.00519575	0.104796	-2.1021
8102912	TBC1D9	0.418905	6.5851	5.70102	0.0051993	0.104796	-2.10292
8154381	LURAP1L	-1.71103	6.71071	-5.70055	0.00520083	0.104796	-2.10327
8031999	PPAP2C	0.417564	6.59101	5.69879	0.00520647	0.104796	-2.10457
7917148	AIDA	-0.321452	9.71869	-5.69759	0.00521035	0.104796	-2.10547
7936463	ABLIM1	1.45895	6.84202	5.69704	0.0052121	0.104796	-2.10587
8045349	MGAT5	1.31817	8.04953	5.69631	0.00521446	0.104796	-2.10641
7981068	SERPINA1	-0.829491	5.43792	-5.69611	0.00521511	0.104796	-2.10656
7952313	MIRLET7A2	-1.60321	6.83188	-5.69186	0.00522882	0.105008	-2.10971
8083333	EIF2A	0.311653	9.59888	5.68793	0.00524155	0.105201	-2.11263
8051583	CYP1B1	-3.2407	6.68557	-5.68391	0.00525461	0.105364	-2.11562
8041122	PPP1CB	-0.444604	9.91669	-5.68348	0.00525601	0.105364	-2.11594
7975632	PTGR2	-0.322561	5.40416	-5.68169	0.00526182	0.105417	-2.11726
7991034	HOMER2	-0.537518	5.63643	-5.67911	0.00527024	0.105522	-2.11918
8071212	CDC45	0.416484	8.07048	5.67748	0.00527559	0.105566	-2.1204
7936041	ARL3	-0.363538	6.16596	-5.67539	0.00528241	0.105594	-2.12195
8152222	AZIN1	-0.394214	8.42667	-5.6751	0.00528335	0.105594	-2.12216
7959146	LOC101060751	-0.298979	10.9076	-5.67194	0.00529372	0.105738	-2.12452
7968370	B3GALTL	0.397134	6.07885	5.6682	0.00530601	0.105811	-2.1273
8158431	PHYHD1	-0.539433	5.89174	-5.66772	0.00530759	0.105811	-2.12766
8103755	FBXO8	-0.319752	7.53481	-5.66726	0.00530912	0.105811	-2.128
8031931	RNA5SP473	0.510372	5.61914	5.66696	0.00531008	0.105811	-2.12822
7896704	ELMO1	1.95774	5.92598	5.66517	0.005316	0.105824	-2.12956
7926334	OLAH	-0.533359	4.73256	-5.66329	0.00532221	0.105824	-2.13096
7927267	FAM35A	-0.463759	7.89026	-5.66327	0.00532227	0.105824	-2.13097
7893941	YY1	0.724955	7.79096	5.66103	0.00532968	0.105824	-2.13264
8002999	GCSH	-0.39247	8.31218	-5.6606	0.00533112	0.105824	-2.13297
8164644	FAM78A	1.07404	5.71774	5.65961	0.00533438	0.105824	-2.1337
8110932	SEMA5A	-0.542449	5.80457	-5.65924	0.0053356	0.105824	-2.13397
8107208	FER	-0.569578	6.51216	-5.65908	0.00533615	0.105824	-2.1341
8028656	PLEKHG2	-0.341614	7.03437	-5.65666	0.00534417	0.105919	-2.1359
8097753	DCLK2	-0.970583	5.74173	-5.65417	0.00535245	0.105989	-2.13776
8031669	ZNF470	-0.311551	5.47414	-5.65352	0.00535462	0.105989	-2.13824
7913990	GPATCH3	0.298918	5.78877	5.65274	0.00535721	0.105989	-2.13883
8168179	DLG3	-0.364896	5.44518	-5.64945	0.00536819	0.106087	-2.14128
7909494	SYT14	-1.15978	5.84452	-5.64839	0.00537172	0.106087	-2.14207
8102800	SLC7A11	2.4342	9.66758	5.64839	0.00537173	0.106087	-2.14207
8037205	CEACAM1	0.49179	5.06052	5.64437	0.00538517	0.106232	-2.14507
8046048	CSRNP3	-0.356758	5.17175	-5.64428	0.00538548	0.106232	-2.14514
7924029	LAMB3	0.314512	5.19763	5.64157	0.00539459	0.106272	-2.14717
7902345	TYW3	0.314838	7.67944	5.64097	0.00539659	0.106272	-2.14762
8129181	GOPC	-0.966297	7.748	-5.64008	0.00539958	0.106272	-2.14828
8022986	SYT4	0.338344	4.78977	5.63989	0.00540024	0.106272	-2.14843
7922104	GCSH	-0.400466	8.31297	-5.63457	0.00541817	0.106492	-2.1524
7994928	PHKG2	-0.298782	7.8474	-5.63375	0.00542093	0.106492	-2.15302
8027117	ARMC6	0.422784	7.06522	5.63282	0.0054241	0.106492	-2.15372
8111666	RNU6-2	-0.589681	7.73892	-5.63279	0.0054242	0.106492	-2.15374
8007757	FMNL1	-0.338125	5.86752	-5.63017	0.00543306	0.106603	-2.1557
8068902	RRP1B	0.382551	8.56404	5.6286	0.00543839	0.106644	-2.15688
8076569	TTLL12	0.375557	8.2203	5.62257	0.00545891	0.106799	-2.16139
7900235	MACF1	0.549807	9.21202	5.6207	0.00546527	0.106799	-2.16279
7954717	BICD1	-0.872273	7.7825	-5.62017	0.00546709	0.106799	-2.16319
7908993	SOX13	0.547485	6.0478	5.62009	0.00546735	0.106799	-2.16325
7983987	7983987	0.431814	6.78005	5.61986	0.00546814	0.106799	-2.16342
8151254	NCOA2	-0.834796	6.85906	-5.61985	0.00546818	0.106799	-2.16343
7897482	PIK3CD	-0.352278	5.97926	-5.61969	0.00546874	0.106799	-2.16355
8056217	MXRA7	-0.532448	9.73969	-5.61701	0.00547789	0.106889	-2.16556
8138776	HIBADH	-0.832237	8.67997	-5.61646	0.00547977	0.106889	-2.16597
8136341	BPGM	0.387091	8.23232	5.61421	0.00548751	0.106933	-2.16767
8170971	DKC1	0.444343	8.06361	5.61394	0.00548844	0.106933	-2.16787
7934690	ZCCHC24	-0.471605	7.05532	-5.61124	0.00549771	0.107051	-2.1699
8048772	RHBDD1	-0.767651	8.24041	-5.6097	0.005503	0.107059	-2.17105
7973770	SCFD1	-0.603247	8.03444	-5.60925	0.00550453	0.107059	-2.17138
8153959	DOCK8	0.499417	5.19792	5.60727	0.00551138	0.107104	-2.17288
7917530	GBP2	0.670235	5.15603	5.60364	0.00552393	0.107104	-2.1756
8172425	SLC38A5	1.28661	7.44049	5.60349	0.00552442	0.107104	-2.17571
7963741	SMUG1	-0.649398	6.34034	-5.60321	0.00552541	0.107104	-2.17593
8103079	PRMT10	-0.313912	6.46267	-5.60227	0.00552864	0.107104	-2.17663
8174322	MORC4	-0.763364	6.45126	-5.60209	0.00552928	0.107104	-2.17677
8052376	LOC100129434	0.464054	5.92028	5.60147	0.00553141	0.107104	-2.17723
8142036	SRPK2	0.417024	7.73783	5.60077	0.00553385	0.107104	-2.17776
8132218	BBS9	-0.557426	6.31205	-5.60021	0.0055358	0.107104	-2.17818
7920114	THEM4	0.393983	8.35557	5.59687	0.00554739	0.107266	-2.18069
7919038	WARS2	0.341726	6.19562	5.59539	0.00555256	0.107303	-2.18181
8106170	TMEM171	0.882856	7.2567	5.59372	0.00555835	0.107322	-2.18306
8021563	8021563	0.356101	5.68101	5.59327	0.00555995	0.107322	-2.18341
7931439	DPYSL4	0.54342	6.14437	5.59053	0.00556951	0.107391	-2.18547
8072926	H1F0	0.857586	9.01242	5.59039	0.00557	0.107391	-2.18557
8015590	STAT5B	0.559573	7.87889	5.58742	0.00558037	0.107529	-2.18781
7956795	TBK1	0.330935	7.73852	5.58399	0.00559241	0.107683	-2.19039
8074399	CLTCL1	-0.519336	6.55863	-5.58331	0.00559482	0.107683	-2.19091
8147573	OSR2	-0.312363	5.27995	-5.58043	0.00560494	0.107815	-2.19308
7990632	PEAK1	1.75681	8.35787	5.57836	0.00561224	0.107893	-2.19464
8149762	TNFRSF10A	0.486192	6.29792	5.57739	0.00561567	0.107897	-2.19538
8116807	SNRNP48	0.295812	6.81966	5.57074	0.0056392	0.108253	-2.20039
8145193	C8orf58	0.296541	6.44631	5.57032	0.00564069	0.108253	-2.20071
8137240	GIMAP7	2.12783	5.85023	5.56816	0.00564838	0.108338	-2.20235
7999319	CARHSP1	-0.551641	8.07436	-5.56624	0.00565519	0.108406	-2.20379
8055038	LIMS2	0.36945	6.19304	5.56468	0.00566075	0.10845	-2.20497
7892836	ATP6V0E1	0.702938	11.1486	5.56332	0.00566563	0.108481	-2.20601
8072344	RNU6-2	-1.04794	7.92858	-5.56116	0.00567333	0.108566	-2.20764
7982248	7982248	0.65799	5.31768	5.56004	0.00567732	0.10858	-2.20848
7892883	7892883	0.566599	4.7853	5.55854	0.00568269	0.108584	-2.20962
7893100	7893100	0.509064	6.24751	5.55817	0.00568404	0.108584	-2.2099
7979824	ACTN1	-0.559065	11.0622	-5.55678	0.00568903	0.108617	-2.21095
8096875	ENPEP	-1.21823	5.32104	-5.54757	0.00572217	0.10908	-2.21793
7922610	ABL2	1.25429	8.3751	5.54574	0.00572881	0.10908	-2.21932
8091120	GK5	-0.419187	5.50643	-5.54564	0.00572917	0.10908	-2.21939
7996571	FAM65A	0.455376	7.54766	5.54411	0.00573471	0.10908	-2.22055
8088634	RNY4P7	0.379998	4.44428	5.5432	0.00573801	0.10908	-2.22125
8059244	CHPF	-0.999206	6.8936	-5.53998	0.0057497	0.10908	-2.22369
8118734	ITPR3	0.343732	8.09049	5.53964	0.00575091	0.10908	-2.22394
8045816	GPD2	0.323878	7.07382	5.53924	0.00575238	0.10908	-2.22425
8169617	PGRMC1	-0.294228	10.7424	-5.53783	0.00575751	0.10908	-2.22532
7950654	ALG8	-0.381054	10.0141	-5.53607	0.00576392	0.10908	-2.22665
7944667	SORL1	-0.576186	5.44762	-5.53603	0.00576408	0.10908	-2.22669
8059012	RNU6-2	0.336376	5.15055	5.53544	0.00576623	0.10908	-2.22713
7917875	F3	-1.96414	7.11816	-5.53436	0.00577015	0.10908	-2.22795
8046530	HOXD11	-0.75157	5.59284	-5.53309	0.00577482	0.10908	-2.22892
8151644	RMDN1	-0.611491	7.39638	-5.53228	0.00577777	0.10908	-2.22953
8005547	SNORD3B-1	1.29472	8.65783	5.53199	0.00577884	0.10908	-2.22975
8005553	SNORD3B-1	1.29472	8.65783	5.53199	0.00577884	0.10908	-2.22975
8013323	SNORD3B-1	1.29472	8.65783	5.53199	0.00577884	0.10908	-2.22975
8013325	SNORD3B-1	1.29472	8.65783	5.53199	0.00577884	0.10908	-2.22975
8013329	SNORD3B-1	1.29472	8.65783	5.53199	0.00577884	0.10908	-2.22975
8102567	PRDM5	-0.439014	5.80031	-5.52804	0.00579327	0.109263	-2.23275
7990080	LARP6	-0.388994	7.43057	-5.52743	0.00579554	0.109263	-2.23322
8063345	SNORD12C	1.10936	6.46312	5.52663	0.00579848	0.109263	-2.23383
7953218	RAD51AP1	0.882568	6.7555	5.52432	0.00580695	0.109263	-2.23558
8115691	SLIT3	-0.942467	5.9157	-5.52414	0.00580761	0.109263	-2.23572
8047577	CARF	-0.528416	4.80083	-5.52398	0.00580821	0.109263	-2.23584
7941457	CCDC85B	0.445439	7.43235	5.52146	0.0058175	0.109273	-2.23776
8132214	FKBP9	-0.590542	6.67314	-5.52142	0.00581765	0.109273	-2.23779
8016739	TOB1	-1.47578	7.11645	-5.52117	0.00581858	0.109273	-2.23798
7892771	MYST2	0.505991	7.26885	5.51767	0.0058315	0.109409	-2.24064
7909782	RRP15	0.407439	6.41511	5.51704	0.00583384	0.109409	-2.24113
7920515	UBE2Q1	0.434873	9.58018	5.51617	0.00583704	0.109409	-2.24178
7924307	SNORD116-17	-0.49511	5.42882	-5.51518	0.00584072	0.109409	-2.24254
7981994	SNORD116-23	-0.49566	4.84035	-5.51255	0.00585046	0.109409	-2.24454
7961891	BHLHE41	-0.504319	5.70121	-5.51253	0.00585053	0.109409	-2.24456
8011713	CXCL16	0.50114	4.83869	5.51174	0.00585348	0.109409	-2.24516
8030007	EMP3	-0.426621	9.7519	-5.5112	0.0058555	0.109409	-2.24557
8047538	BMPR2	0.695384	10.0436	5.5107	0.00585733	0.109409	-2.24595
7966183	ALKBH2	-0.329987	5.58682	-5.51035	0.00585866	0.109409	-2.24622
8071516	BCRP2	0.486875	6.15591	5.50858	0.00586522	0.10947	-2.24757
8129317	SERINC1	-0.592275	9.4783	-5.50602	0.00587479	0.109587	-2.24952
7903461	NTNG1	-1.67091	5.89224	-5.50512	0.00587813	0.109588	-2.25021
8014008	BLMH	0.292994	8.23453	5.50376	0.00588321	0.109621	-2.25124
7898663	PINK1	-0.470549	6.74371	-5.50092	0.00589384	0.109758	-2.25341
8172708	NUDT11	-0.348846	5.18766	-5.49864	0.00590242	0.109802	-2.25516
8088745	FRMD4B	1.72377	7.96405	5.49831	0.00590364	0.109802	-2.2554
7915472	SLC2A1	-0.940736	9.66586	-5.49766	0.0059061	0.109802	-2.2559
7952036	MPZL3	0.738443	6.63182	5.4951	0.00591573	0.10992	-2.25786
8048139	DNAPTP3	-0.459418	5.35768	-5.489	0.00593875	0.110286	-2.26252
8010946	GEMIN4	0.465429	6.8133	5.4857	0.00595123	0.110456	-2.26504
7964033	ANKRD52	-0.526793	7.98403	-5.48401	0.00595765	0.110493	-2.26634
8051443	STRN	0.395708	8.02771	5.48248	0.00596347	0.110493	-2.26751
8047788	ADAM23	0.832605	5.83896	5.48139	0.00596763	0.110493	-2.26834
7997453	PLCG2	0.745279	6.19377	5.48106	0.00596889	0.110493	-2.2686
7896453	7896453	0.522192	5.58784	5.48082	0.0059698	0.110493	-2.26878
7912157	ERRFI1	-1.89561	8.93578	-5.47964	0.00597428	0.110514	-2.26968
7948612	FADS1	-0.889401	10.0503	-5.47731	0.00598316	0.110617	-2.27146
7938890	PRMT3	-0.372894	6.69526	-5.47245	0.00600175	0.110899	-2.27519
7995492	ADCY7	-0.481111	6.31463	-5.47015	0.00601058	0.110997	-2.27695
7957221	TRHDE	-2.66226	6.08015	-5.46933	0.00601372	0.110997	-2.27758
7968035	SPATA13	0.484284	5.87003	5.46729	0.00602156	0.111008	-2.27914
7936968	ADAM12	-2.42974	6.41742	-5.46665	0.00602404	0.111008	-2.27964
8000811	MAPK3	0.712312	9.49015	5.46496	0.00603053	0.111008	-2.28093
7927998	HKDC1	-0.48585	5.45413	-5.46458	0.006032	0.111008	-2.28122
7909954	DISP1	-0.502433	5.47773	-5.46422	0.0060334	0.111008	-2.2815
8081503	DZIP3	-0.892809	5.67028	-5.46398	0.00603432	0.111008	-2.28169
8101260	ANTXR2	-0.459472	9.09667	-5.46113	0.00604533	0.111149	-2.28387
7928306	RNY4P7	-1.2239	6.47671	-5.45904	0.00605344	0.111237	-2.28548
8127656	SNORD3A	0.293631	4.4244	5.45637	0.00606379	0.111322	-2.28753
8161865	PRUNE2	0.356503	5.26419	5.45541	0.00606749	0.111322	-2.28827
8073662	PARVB	0.62402	8.68321	5.45526	0.00606808	0.111322	-2.28838
8111698	RICTOR	0.645827	7.90618	5.45343	0.00607519	0.111391	-2.28979
8040473	RHOB	1.42652	8.31662	5.45071	0.00608579	0.111437	-2.29188
8036045	ZNF792	0.809053	5.56115	5.45039	0.00608705	0.111437	-2.29213
7914809	KIAA0319L	-0.725345	7.95297	-5.45021	0.00608773	0.111437	-2.29226
8103494	NPY1R	-0.444496	4.67666	-5.44804	0.00609619	0.111522	-2.29393
8007931	ITGB3	-0.916838	10.2004	-5.44722	0.00609943	0.111522	-2.29457
7894761	CAPNS1	-0.435177	10.5823	-5.44644	0.00610246	0.111522	-2.29516
8010766	8010766	-0.493179	7.25138	-5.44556	0.00610593	0.111524	-2.29585
8118945	PPARD	-0.638008	7.37865	-5.44452	0.00610997	0.111537	-2.29664
8008564	TOM1L1	-0.747021	5.22211	-5.44295	0.00611614	0.111589	-2.29785
8126710	SUPT3H	-0.465725	6.37486	-5.44089	0.00612424	0.111619	-2.29944
8080144	PARP3	-0.704696	7.06374	-5.44082	0.0061245	0.111619	-2.29949
8102342	ELOVL6	-1.69065	8.44133	-5.43899	0.00613169	0.111634	-2.3009
8180374	APOBEC3G	-0.287882	5.9363	-5.4389	0.00613207	0.111634	-2.30098
8117165	SOX4	0.727354	7.29773	5.43797	0.00613572	0.11164	-2.30169
8122336	ABRACL	0.398701	7.59706	5.43572	0.00614457	0.11171	-2.30342
8010562	BAIAP2	-0.530986	6.90025	-5.43529	0.00614627	0.11171	-2.30375
8078956	RNU4-2	0.407245	4.30302	5.43205	0.0061591	0.11186	-2.30626
8025368	SNAPC2	0.4179	7.28614	5.4315	0.00616127	0.11186	-2.30668
8156521	MIRLET7F1	-0.365212	4.54238	-5.42923	0.00617027	0.111933	-2.30843
8004152	WSCD1	1.18663	6.40827	5.42879	0.006172	0.111933	-2.30877
8037037	ATP5SL	0.313933	9.0428	5.42393	0.00619129	0.11216	-2.31251
7993126	ABAT	-0.416071	5.78612	-5.42368	0.00619231	0.11216	-2.31271
7895031	C22ORF28	0.370528	7.66987	5.4231	0.00619461	0.11216	-2.31316
8027345	ZNF492	-0.335538	4.80033	-5.42131	0.00620177	0.112228	-2.31454
8105970	GTF2H2	-1.04879	7.54745	-5.41975	0.00620798	0.11228	-2.31575
8023462	RNY4P7	0.520143	5.12226	5.41756	0.00621674	0.112377	-2.31744
8100382	CHIC2	0.665823	9.33576	5.41461	0.00622855	0.11253	-2.31972
8072382	OSBP2	0.354612	5.79397	5.41037	0.00624559	0.112673	-2.323
7893287	7893287	-0.399238	4.61178	-5.41012	0.00624662	0.112673	-2.3232
7983890	GCOM1	0.726653	5.52685	5.41005	0.0062469	0.112673	-2.32325
8143307	HIPK2	-1.11704	9.73617	-5.40928	0.00625001	0.112673	-2.32385
8002041	ATP6V0D1	0.291118	9.7933	5.40726	0.00625814	0.112758	-2.32541
7996318	CMTM3	-0.711462	8.98572	-5.4045	0.00626929	0.11285	-2.32754
8109802	RARS	-0.295669	9.46644	-5.40432	0.00627001	0.11285	-2.32768
8001564	DOK4	-0.701525	6.78039	-5.40231	0.00627815	0.112859	-2.32924
8141311	FAM200A	-0.515482	4.84041	-5.40147	0.00628156	0.112859	-2.32989
8166015	MSL3	0.399036	7.88049	5.40118	0.00628272	0.112859	-2.33011
7927786	REEP3	-0.306954	9.26621	-5.40085	0.00628406	0.112859	-2.33037
7983191	ADAL	-0.662754	5.29865	-5.3941	0.00631152	0.113291	-2.3356
7893088	7893088	-0.807671	5.27711	-5.38942	0.00633063	0.113573	-2.33923
8042086	VRK2	0.493089	8.12908	5.38758	0.00633818	0.113647	-2.34066
8052622	AC016734.2	0.329726	10.1736	5.3836	0.0063545	0.113793	-2.34375
8075009	GUCD1	0.308779	8.17497	5.38311	0.00635653	0.113793	-2.34413
7934920	LIPA	-1.07955	8.55515	-5.38309	0.00635661	0.113793	-2.34415
8133233	AUTS2	-0.462667	5.01213	-5.38011	0.00636887	0.113952	-2.34646
7893588	7893588	0.482299	4.64539	5.37408	0.00639381	0.114336	-2.35115
7942594	SNORD15B	0.310503	7.59681	5.37115	0.00640594	0.114438	-2.35343
8069541	SAMSN1	0.396767	4.3804	5.37087	0.00640711	0.114438	-2.35365
7965094	E2F7	0.752628	8.40727	5.37022	0.00640981	0.114438	-2.35416
8070799	UBE2G2	0.395574	8.5224	5.36771	0.00642025	0.114563	-2.35611
7952810	IGSF9B	0.321642	4.76478	5.36061	0.0064499	0.114954	-2.36164
8071899	ADORA2A	0.784357	6.55302	5.36059	0.00644999	0.114954	-2.36166
7894383	7894383	0.564686	4.95545	5.35999	0.00645253	0.114954	-2.36213
8074897	LOC388882	0.312174	5.12139	5.35557	0.00647107	0.115223	-2.36557
8001423	RPGRIP1L	-0.79917	6.38394	-5.35249	0.00648403	0.115392	-2.36798
7987526	C15orf57	-0.778	6.85646	-5.34679	0.00650812	0.115601	-2.37243
7978331	CBLN3	-0.346555	5.69758	-5.3465	0.00650933	0.115601	-2.37265
7968126	LSP1	-0.434697	7.01712	-5.34505	0.00651549	0.115601	-2.37379
8128956	FYN	1.1522	8.10327	5.34494	0.00651595	0.115601	-2.37387
7985924	ZNF710	0.31209	6.90653	5.34436	0.00651842	0.115601	-2.37433
8157216	UGCG	-1.44122	8.02429	-5.3442	0.00651909	0.115601	-2.37445
8044919	RALB	0.765168	9.013	5.34397	0.00652007	0.115601	-2.37463
8003639	WDR81	-0.339702	5.92274	-5.3407	0.00653396	0.115767	-2.37718
7951038	TAF1D	0.534288	8.11788	5.34013	0.00653638	0.115767	-2.37763
8096538	RAP1GDS1	-0.389316	8.54866	-5.33666	0.00655118	0.115824	-2.38035
8047443	STRADB	-0.964528	9.20504	-5.3365	0.00655189	0.115824	-2.38048
7999476	7999476	-0.665787	4.76657	-5.33504	0.00655812	0.115824	-2.38162
8113358	ST8SIA4	1.44152	6.14478	5.33411	0.0065621	0.115824	-2.38234
7975068	ZBTB1	-0.476435	7.07788	-5.33359	0.00656431	0.115824	-2.38275
8070411	C21ORF88	-0.599507	6.07112	-5.33148	0.00657335	0.115824	-2.3844
8029969	SEPW1	0.73708	9.32515	5.33113	0.00657487	0.115824	-2.38468
8162610	CDC14B	-0.510708	5.43978	-5.33057	0.00657726	0.115824	-2.38511
8062890	PABPC1L	-0.332183	5.58816	-5.3301	0.00657927	0.115824	-2.38548
7962625	RAPGEF3	0.464851	6.0093	5.32949	0.00658189	0.115824	-2.38596
8041644	PLEKHH2	-1.25949	5.7367	-5.3284	0.00658658	0.115824	-2.38682
7993114	METTL22	-0.477746	6.90422	-5.32806	0.00658801	0.115824	-2.38708
8001449	IRX3	-0.544465	6.04338	-5.32734	0.00659112	0.115824	-2.38764
7972157	EDNRB	1.06555	5.19123	5.32725	0.0065915	0.115824	-2.38771
8017378	CYB561	0.363433	5.50565	5.32719	0.00659176	0.115824	-2.38776
7924450	DUSP10	-1.7289	5.77727	-5.32349	0.00660771	0.115943	-2.39066
8086880	CDC25A	0.440118	6.66254	5.32324	0.00660879	0.115943	-2.39086
8052233	CLHC1	-0.333757	4.48833	-5.322	0.00661414	0.115943	-2.39183
7896368	7896368	0.616301	7.10581	5.32165	0.00661567	0.115943	-2.3921
7894220	7894220	-0.372001	7.99887	-5.32158	0.00661595	0.115943	-2.39216
8134030	STEAP1	2.43487	7.9299	5.31935	0.00662558	0.116051	-2.3939
8082086	PARP15	0.455802	4.58402	5.31483	0.0066452	0.116305	-2.39745
8042953	POLE4	-0.35213	7.44397	-5.31439	0.00664711	0.116305	-2.3978
7933405	BMS1P5	-0.441621	7.74742	-5.31054	0.00666386	0.116508	-2.40082
7961798	SOX5	-0.391495	5.07442	-5.31012	0.00666572	0.116508	-2.40115
8162311	8162311	-0.351099	5.37059	-5.30616	0.00668301	0.116648	-2.40426
8084717	ST6GAL1	1.74283	8.42435	5.30597	0.00668385	0.116648	-2.40442
8139534	PKD1L1	0.312732	5.57203	5.30518	0.00668731	0.116648	-2.40504
8091737	IFT80	-0.671033	6.3624	-5.30471	0.00668935	0.116648	-2.4054
8083214	CHST2	-0.401083	7.03448	-5.30428	0.00669123	0.116648	-2.40574
8027348	ZNF730	-2.15548	6.45451	-5.30254	0.00669888	0.11672	-2.40711
7895175	7895175	0.438002	4.90099	5.30119	0.0067048	0.116762	-2.40817
7945688	INS-IGF2	-0.312322	6.15121	-5.3001	0.00670959	0.116785	-2.40903
8054377	FHL2	-0.471816	8.5491	-5.29868	0.00671582	0.116806	-2.41014
8121212	BDH2P1	-0.500913	7.79814	-5.29822	0.00671784	0.116806	-2.4105
7910111	EPHX1	-0.661101	7.55474	-5.29624	0.00672658	0.116897	-2.41207
7894378	7894378	-0.323254	4.91666	-5.29358	0.00673832	0.116966	-2.41416
7984562	RPLP1	0.281385	10.9471	5.29322	0.00673992	0.116966	-2.41444
8173605	RNU6-2	0.32739	4.85813	5.29296	0.00674107	0.116966	-2.41465
7894698	JTB	0.319988	9.10496	5.29031	0.00675281	0.117024	-2.41674
7974851	HIF1A	-0.938141	11.5693	-5.28988	0.00675468	0.117024	-2.41707
8000413	NSMCE1	-0.764387	8.15378	-5.28979	0.00675509	0.117024	-2.41714
8048835	MFF	-0.357783	9.40759	-5.28902	0.0067585	0.117024	-2.41775
7895029	7895029	0.296911	4.41	5.28525	0.00677525	0.117253	-2.42072
8156575	RP11-173G21.1	-0.404689	7.16115	-5.28102	0.0067941	0.117445	-2.42406
7936134	OBFC1	-0.773914	6.66124	-5.28064	0.00679583	0.117445	-2.42436
8079839	FAM212A	0.559045	5.39119	5.2804	0.0067969	0.117445	-2.42455
7896156	PRPF8	0.303553	10.1982	5.27631	0.00681517	0.117682	-2.42777
8157828	ARPC5L	0.408728	6.86453	5.27458	0.00682297	0.117682	-2.42915
8113050	CETN3	-0.478019	5.1064	-5.27336	0.00682843	0.117682	-2.43011
7960730	LPCAT3	-0.82627	9.2394	-5.27319	0.00682917	0.117682	-2.43024
7893761	7893761	0.33032	5.03458	5.27211	0.00683405	0.117682	-2.43109
8065230	RBBP9	-0.350846	7.50453	-5.272	0.00683452	0.117682	-2.43118
7894512	CAPNS1	-0.324087	11.2155	-5.27067	0.00684054	0.117682	-2.43223
8157324	RGS3	0.545849	7.21538	5.27042	0.00684163	0.117682	-2.43243
7987584	INO80	0.29324	7.86764	5.27025	0.00684241	0.117682	-2.43256
8138128	CCZ1B	0.308695	8.9626	5.26787	0.00685312	0.117805	-2.43444
7897460	SLC25A33	0.351381	6.46157	5.26651	0.00685929	0.11785	-2.43552
7923372	PHLDA3	-0.362414	6.42939	-5.26298	0.00687527	0.118064	-2.43831
7974835	PRKCH	3.5358	8.13536	5.26055	0.00688627	0.118132	-2.44023
7962083	RNA5SP356	0.558274	5.73464	5.26054	0.00688634	0.118132	-2.44024
7897469	TMEM201	0.286896	6.00495	5.25886	0.00689396	0.118202	-2.44157
8095333	EXOC5P1	0.368442	8.13024	5.25685	0.00690312	0.118298	-2.44317
8049670	GPC1	-0.734039	7.52436	-5.25295	0.0069209	0.118505	-2.44626
8169750	STAG2	0.292226	8.05875	5.25229	0.00692388	0.118505	-2.44677
8148710	EXOSC4	-0.982335	7.32254	-5.25186	0.00692585	0.118505	-2.44711
8081465	BBX	-0.77131	8.10252	-5.24956	0.00693638	0.118624	-2.44894
7979663	RAB15	0.640465	6.87749	5.24771	0.00694487	0.118708	-2.45041
8033746	ZNF699	-0.27883	4.79228	-5.24688	0.00694866	0.118712	-2.45106
7957043	FRS2	-0.741824	7.56532	-5.24494	0.00695759	0.118802	-2.4526
8085033	LMLN	-0.702685	6.85473	-5.24418	0.0069611	0.118802	-2.45321
7965036	RPL10P3	-0.801641	6.61781	-5.24152	0.00697334	0.11895	-2.45532
8094938	NIPAL1	-0.619738	6.31677	-5.23923	0.00698388	0.119069	-2.45713
8180324	THAP5	-0.388633	7.23158	-5.23742	0.00699228	0.119151	-2.45857
8117237	RP3-425P12.4	0.290728	9.22771	5.23592	0.00699921	0.119208	-2.45976
7979943	MAP3K9	-0.748264	6.04182	-5.23317	0.00701193	0.119364	-2.46194
8047069	INPP1	0.667692	6.97942	5.2314	0.00702018	0.119432	-2.46336
8011131	RILP	0.320271	5.73086	5.23006	0.0070264	0.119432	-2.46442
8046895	FAM171B	0.934794	8.33354	5.23	0.0070267	0.119432	-2.46447
7909332	CD55	1.31566	10.0015	5.22667	0.00704221	0.119599	-2.46712
7961287	TAS2R19	0.290962	5.24478	5.22636	0.00704367	0.119599	-2.46736
8073633	PNPLA3	-1.02558	6.92149	-5.22172	0.00706536	0.119786	-2.47106
7906400	IFI16	0.972533	9.65585	5.22158	0.00706598	0.119786	-2.47116
7989975	CLN6	0.469912	8.66222	5.22141	0.00706683	0.119786	-2.4713
7950990	SLC36A4	-0.690459	6.98556	-5.22045	0.00707131	0.119786	-2.47207
8127646	FILIP1	1.31834	5.48769	5.22016	0.00707267	0.119786	-2.4723
7893745	7893745	-0.321575	5.8672	-5.21642	0.00709024	0.119984	-2.47528
7996455	E2F4	0.659071	8.63328	5.21497	0.00709704	0.119984	-2.47643
7933427	LOC399753	-0.44911	7.90445	-5.21347	0.00710412	0.119984	-2.47762
8133623	RNY4P7	-0.576732	5.59185	-5.21323	0.00710526	0.119984	-2.47782
8139975	RNY4P7	-0.576732	5.59185	-5.21323	0.00710526	0.119984	-2.47782
7928395	FUT11	0.376712	8.291	5.21269	0.00710779	0.119984	-2.47824
8103951	ACSL1	-1.36773	7.15232	-5.21071	0.00711717	0.119984	-2.47983
7946680	BTBD10	0.462635	8.67329	5.21034	0.00711889	0.119984	-2.48012
7917088	PIGK	-0.333712	8.12391	-5.21021	0.00711952	0.119984	-2.48022
8139131	AMPH	0.407898	5.36546	5.20932	0.00712373	0.119984	-2.48093
7895517	DDX5	0.385994	10.5959	5.20926	0.00712401	0.119984	-2.48098
8134098	CDK14	-1.16916	7.74514	-5.20414	0.0071483	0.120322	-2.48507
7953765	RIMKLB	0.952941	7.14613	5.2035	0.00715134	0.120322	-2.48558
8109999	ERGIC1	-0.638619	9.98434	-5.20255	0.00715586	0.120338	-2.48634
8092523	EHHADH	-0.370483	5.26247	-5.20062	0.00716508	0.120428	-2.48788
8134712	AP4M1	-0.55424	6.69237	-5.1999	0.00716848	0.120428	-2.48845
7919749	RN7SL1	-0.285414	5.25434	-5.19839	0.00717572	0.120489	-2.48966
8073816	MIRLET7BHG	-0.36041	7.15093	-5.19383	0.00719751	0.120783	-2.4933
8096556	METAP1	-0.353901	9.55875	-5.19321	0.0072005	0.120783	-2.4938
8044346	LOC440894	0.484222	7.27334	5.19031	0.00721443	0.120912	-2.49612
7895349	7895349	1.1856	7.29193	5.1901	0.00721544	0.120912	-2.49629
7906652	NIT1	-0.324032	6.32814	-5.18919	0.0072198	0.120924	-2.49702
8180375	BRWD1	-0.388928	8.11096	-5.18721	0.00722934	0.121023	-2.4986
7929201	BTAF1	-0.56354	7.13974	-5.18622	0.0072341	0.121042	-2.49939
7895155	7895155	-0.478922	4.87032	-5.18448	0.00724248	0.121122	-2.50078
8166289	CDKL5	-1.13125	6.20024	-5.18011	0.00726365	0.121396	-2.50428
8178220	HLA-DPB1	0.62939	6.05349	5.17959	0.00726617	0.121396	-2.5047
7908614	CAMSAP2	0.418711	8.5646	5.17805	0.00727366	0.121436	-2.50594
7952549	RPUSD4	0.419417	6.31201	5.17759	0.00727588	0.121436	-2.5063
8143643	TPK1	0.673881	5.31187	5.17609	0.00728315	0.121496	-2.5075
8026954	PIK3R2	-0.905403	6.44381	-5.17131	0.00730644	0.121824	-2.51134
8142524	TSPAN12	1.38408	6.76868	5.17056	0.00731014	0.121825	-2.51194
7997025	PDPR	-0.276056	8.35858	-5.16751	0.00732504	0.122012	-2.51439
[truncated: 31,298 more rows]

## Sheet: Significant
Affy_ID	Symbol	logFC	AveExpr	t	P.Value	adj.P.Val	B
8106743	VCAN	-6.10293	7.75512	-23.6087	2.54624e-05	0.010396	3.72708
7927681	BICC1	-4.9309	6.97753	-23.7717	2.47983e-05	0.010396	3.75005
8092726	CLDN1	-4.82904	7.57875	-7.46053	0.00197842	0.066902	-0.947755
8095744	AREG	-4.76716	7.05709	-6.91625	0.00260627	0.0753961	-1.27604
8177222	CD24	-4.66998	6.71321	-69.6789	3.93299e-07	0.00212452	6.03427
7909789	TGFB2	-4.66064	7.4657	-28.7357	1.19621e-05	0.00713682	4.3441
8096301	SPP1	-4.64061	7.36393	-8.81731	0.00106909	0.0512195	-0.220699
8150698	SNAI2	-4.63738	7.7436	-6.44322	0.00336481	0.0849034	-1.58134
8081298	GPR128	-4.62658	6.8248	-23.5751	2.56021e-05	0.010396	3.72231
7965410	DCN	-4.5493	6.98933	-19.6288	5.16939e-05	0.0140164	3.07729
8059905	COL6A3	-4.54651	7.74471	-6.6538	0.00299729	0.080024	-1.44299
8104079	FAT1	-4.40489	7.47723	-30.4694	9.5477e-06	0.00665486	4.51146
8127563	COL12A1	-4.37642	7.73587	-26.0937	1.73338e-05	0.0087006	4.05167
8097692	EDNRA	-4.34514	7.04651	-6.85394	0.00269307	0.0769032	-1.31514
8104663	CDH6	-4.27886	7.40639	-14.2821	0.000174073	0.0229095	1.83445
8058857	IGFBP5	-4.18794	7.28897	-6.34927	0.00354673	0.086264	-1.64436
7944082	TAGLN	-4.15416	7.55392	-25.9261	1.77686e-05	0.0087006	4.03141
8095736	AREG	-4.09765	6.96929	-5.93095	0.00452158	0.0978838	-1.93537
8001800	CDH11	-4.08965	7.46421	-57.379	8.32232e-07	0.00212452	5.80694
8016646	COL1A1	-4.07728	8.60745	-7.80455	0.00167731	0.0615446	-0.751809
8020779	DSG2	-4.06492	6.52216	-63.2458	5.71603e-07	0.00212452	5.92923
8148040	MAL2	-3.91177	7.25258	-3.17571	0.0353642	0.261989	-4.39047
7982377	GREM1	-3.89377	7.63579	-8.44564	0.00125399	0.0543367	-0.408179
8152617	HAS2	-3.81827	6.97135	-7.03786	0.00244663	0.0733263	-1.20064
7969613	GPC6	-3.70348	6.99534	-6.21756	0.00382279	0.0895129	-1.73413
8112980	EDIL3	-3.70297	8.82968	-15.8186	0.000117958	0.0192531	2.24783
8088180	WNT5A	-3.68691	6.59724	-2.8807	0.0469021	0.299404	-4.72035
7952268	THY1	-3.67529	6.74146	-6.64122	0.00301779	0.0801303	-1.45114
7965403	LUM	-3.67119	6.29783	-3.923	0.0183956	0.190589	-3.61688
7939839	PTPRJ	-3.64339	7.91236	-40.2395	3.27035e-06	0.00403307	5.19521
8136200	CPA4	-3.63121	6.75134	-33.8685	6.35389e-06	0.00555623	4.79325
8135218	LRRC17	-3.60011	7.46562	-40.7188	3.12446e-06	0.00403307	5.22021
7997642	CRISPLD2	-3.59218	6.56969	-2.85417	0.0481427	0.303083	-4.75068
8108217	TGFBI	-3.57294	9.51532	-7.21096	0.00223981	0.0702997	-1.09539
7962579	AMIGO2	-3.55628	7.37239	-6.47987	0.00329699	0.0839295	-1.55697
8089106	8089106	-3.53895	5.87204	-10.453	0.000566426	0.0393546	0.517134
7928855	BMPR1A	-3.49824	6.59372	-22.1385	3.25909e-05	0.0111874	3.50789
8140668	SEMA3A	-3.49369	6.71114	-14.5562	0.00016193	0.0221517	1.9122
8103399	PDGFC	-3.48842	7.12111	-8.56302	0.00119156	0.0528303	-0.348083
8095395	UGT2B7	-3.47243	5.79394	-7.42986	0.00200842	0.0670348	-0.965644
8068583	KCNJ15	-3.42927	6.73533	-23.693	2.51163e-05	0.010396	3.73899
7903358	VCAM1	-3.42418	6.62675	-61.1917	6.49277e-07	0.00212452	5.88972
8140534	SEMA3C	-3.39996	6.57259	-37.8953	4.12162e-06	0.00453978	5.06331
8092707	LEPREL1	-3.39943	7.21191	-31.4157	8.48717e-06	0.0066272	4.59567
7937335	IFITM1	-3.33981	7.70894	-19.2288	5.59351e-05	0.0142173	3.00113
8008547	TOM1L1	-3.31778	7.02371	-15.7848	0.000118923	0.019316	2.2393
8064894	LRRN4	-3.28903	7.65026	-16.692	9.60857e-05	0.017974	2.46039
8081826	UPK1B	-3.2647	6.31693	-11.472	0.000399171	0.0335637	0.916241
8042439	ANTXR1	-3.24484	7.4883	-12.7123	0.000270806	0.0289937	1.35102
8051583	CYP1B1	-3.2407	6.68557	-5.68391	0.00525461	0.105364	-2.11562
8112198	ACTBL2	-3.20545	6.3873	-13.439	0.000219339	0.0259319	1.58331
7908072	LAMC2	-3.17085	7.0286	-5.87999	0.00466187	0.0996319	-1.97202
8048995	ITM2C	-3.15672	7.61318	-35.0897	5.5435e-06	0.00525725	4.88167
7913237	CAMK2N1	-3.15121	7.4349	-16.4449	0.000101715	0.0182247	2.40177
7974366	PTGER2	-3.14971	6.43068	-4.13825	0.0154716	0.175568	-3.41036
8018975	LGALS3BP	-3.14839	7.60944	-17.8278	7.47153e-05	0.0161545	2.7156
8100758	UGT2B11	-3.14472	6.88805	-7.68346	0.00177633	0.0633669	-0.819814
8043995	IL1R1	-3.11935	6.54218	-4.4844	0.0118635	0.155777	-3.09272
8124196	DCDC2	-3.09778	6.36	-4.23851	0.0143035	0.169152	-3.31655
8116780	DSP	-3.07028	6.55822	-6.10836	0.0040721	0.0926152	-1.80984
8134263	COL1A2	-3.06843	7.80175	-2.94083	0.0442273	0.290805	-4.65202
8059854	ARL4C	-3.04042	7.4306	-4.50904	0.0116481	0.154889	-3.07077
7952305	BMPR1A	-2.98563	6.61985	-15.37	0.000131632	0.0207111	2.1326
8060897	PLCB4	-2.94256	6.29264	-4.76991	0.00963636	0.140704	-2.8435
8141206	BAIAP2L1	-2.93901	6.83076	-11.8095	0.000357805	0.0322868	1.03972
8163637	TNC	-2.90382	6.90885	-28.8654	1.17566e-05	0.00713682	4.35724
8145977	PLEKHA2	-2.86702	6.90078	-7.18768	0.00226632	0.070591	-1.10941
8094476	TBC1D19	-2.82487	7.85778	-6.52609	0.00321384	0.0829157	-1.52641
8089082	DCBLD2	-2.79533	10.312	-17.7517	7.5948e-05	0.0161943	2.69919
7963567	KRT8	-2.78585	8.65897	-5.83622	0.00478671	0.101149	-2.00372
7990345	SEMA7A	-2.77838	6.97476	-16.9584	9.04466e-05	0.0173504	2.52232
8008237	ITGA3	-2.77443	9.12316	-15.946	0.000114404	0.0188367	2.27978
7918323	SORT1	-2.77375	7.5224	-6.673	0.00296631	0.0798744	-1.43058
8080964	GXYLT2	-2.76327	6.20525	-13.9029	0.000192819	0.0241993	1.72381
8086517	CDCP1	-2.75683	7.69479	-22.1724	3.24003e-05	0.0111874	3.5132
7926545	PLXDC2	-2.71249	6.74819	-4.95979	0.00843546	0.131681	-2.68381
8095728	EREG	-2.69673	6.64946	-4.59021	0.0109713	0.149567	-2.99905
7957221	TRHDE	-2.66226	6.08015	-5.46933	0.00601372	0.110997	-2.27758
7951686	IL18	-2.65752	6.45185	-8.73718	0.00110591	0.0514215	-0.260432
8105040	OSMR	-2.65297	8.28832	-7.99183	0.00153733	0.0591142	-0.648629
8077899	PPARG	-2.6504	6.31694	-10.5986	0.000537769	0.0386217	0.576715
8115490	ADAM19	-2.59928	8.2009	-18.2523	6.82845e-05	0.0157737	2.80534
8156826	TGFBR1	-2.57898	7.72871	-15.5034	0.000127368	0.0204877	2.16731
8031646	ZNF667-AS1	-2.57563	5.65407	-12.4033	0.00029724	0.0301744	1.24747
7962058	TMTC1	-2.55434	6.46328	-4.32291	0.0134025	0.164043	-3.23874
8139207	INHBA	-2.54096	8.13535	-6.02242	0.00428258	0.0953753	-1.87025
8147461	SDC2	-2.53343	6.76804	-7.28863	0.00215409	0.0690989	-1.04893
8055314	LYPD1	-2.51245	7.13601	-3.91613	0.0184996	0.191417	-3.62359
8059376	SERPINE2	-2.5061	8.02835	-44.2406	2.26921e-06	0.0037779	5.38616
7943349	ARHGAP42	-2.49507	6.88487	-4.6205	0.0107311	0.147834	-2.97252
7961546	EPS8	-2.48307	8.29345	-11.5427	0.000390038	0.0332628	0.942422
8163257	LPAR1	-2.47816	6.41788	-12.2324	0.000313265	0.0308603	1.18885
7906919	RGS4	-2.47414	9.03006	-10.0113	0.000665938	0.0415239	0.33063
7934906	ACTA2	-2.47102	7.62495	-3.86134	0.0193538	0.19422	-3.67735
7928429	PLAU	-2.45166	8.336	-8.03371	0.00150804	0.0585908	-0.62588
8046695	ITGA4	-2.44299	6.40227	-15.1854	0.000137832	0.0208608	2.08394
7936968	ADAM12	-2.42974	6.41742	-5.46665	0.00602404	0.111008	-2.27964
8015349	KRT19	-2.42175	8.14149	-10.7488	0.000510078	0.0378211	0.637258
7943369	TMEM133	-2.41929	6.5889	-5.05072	0.00792559	0.127734	-2.60898
8107673	GRAMD3	-2.39532	6.39872	-7.77163	0.00170354	0.0619921	-0.770198
8120043	RUNX2	-2.35618	6.85147	-9.29642	0.000878173	0.0464135	0.00939619
8122265	TNFAIP3	-2.33677	7.09897	-4.6936	0.0101775	0.144758	-2.90902
8129573	MOXD1	-2.30546	6.33355	-8.03846	0.00150476	0.0585908	-0.623308
8096176	PTPN13	-2.28518	6.41847	-23.9772	2.39919e-05	0.010396	3.77866
8054740	PAX8	-2.28431	7.19007	-6.69784	0.00292682	0.0796581	-1.41456
7984704	NEO1	-2.27566	6.32521	-40.4316	3.21089e-06	0.00403307	5.2053
8145685	8145685	-2.26004	5.50991	-6.2896	0.00366863	0.0873156	-1.68483
7903765	GSTM1	-2.25883	6.53664	-16.0272	0.000112209	0.0186811	2.29997
8014591	HNF1B	-2.24598	6.45549	-5.00503	0.00817691	0.129709	-2.64645
8089544	CCDC80	-2.23592	7.5296	-3.27093	0.0323821	0.25075	-4.28693
8022927	SLC39A6	-2.20782	7.32697	-17.6747	7.72211e-05	0.0161943	2.68249
8009040	MRC2	-2.17571	7.68232	-9.45029	0.000826052	0.0452114	0.0806916
8023727	DSEL	-2.16201	6.71732	-4.39489	0.0126882	0.16076	-3.17319
8027348	ZNF730	-2.15548	6.45451	-5.30254	0.00669888	0.11672	-2.40711
8023995	FSTL3	-2.14902	7.84958	-8.86234	0.00104907	0.0509198	-0.198535
8067233	PMEPA1	-2.14149	7.21956	-13.7067	0.000203516	0.0249135	1.66508
7904726	TXNIP	-2.13855	8.83495	-10.3805	0.000581414	0.0395089	0.487116
7970329	GAS6	-2.13762	6.8792	-10.3639	0.000584928	0.0396393	0.480187
8152453	TRPS1	-2.13258	6.02407	-11.0882	0.000453773	0.0354443	0.77073
8163149	PTPN3	-2.10828	6.00258	-6.74769	0.00284952	0.0790014	-1.38258
8102792	PCDH18	-2.10797	6.11732	-3.62489	0.0236342	0.215117	-3.91479
8046536	HOXD10	-2.09538	6.04466	-4.94809	0.00850391	0.131955	-2.6935
8022674	CDH2	-2.07863	9.69943	-12.0198	0.000334732	0.0315124	1.11462
7944722	UBASH3B	-2.07597	7.39134	-10.0609	0.000653721	0.0411474	0.352023
8050160	MBOAT2	-2.07515	7.46141	-13.397	0.000221962	0.0260235	1.57029
7985268	FAH	-2.07262	8.49915	-6.841	0.00271154	0.0771678	-1.3233
8132860	EGFR	-2.04438	7.00575	-21.0657	3.94321e-05	0.0122492	3.33322
8107044	ERAP2	-2.04272	7.26226	-14.7637	0.000153438	0.0217814	1.96985
8131666	ITGB8	-2.03728	7.12986	-3.7073	0.0220238	0.207082	-3.83103
7947199	LGR4	-2.03631	7.11852	-6.4705	0.00331416	0.0840422	-1.56319
7906307	KIRREL	-2.02591	8.67308	-6.36244	0.00352051	0.086264	-1.63548
7956301	LRP1	-2.02553	6.85329	-2.98581	0.0423431	0.285001	-4.60127
7922846	FAM129A	-2.01547	6.35588	-11.9653	0.000340525	0.0316717	1.09537
8134339	PEG10	-2.01265	8.4934	-4.49472	0.0117727	0.155488	-3.08352
7896337	NBEAL1	-2.00593	7.13578	-8.01203	0.00152312	0.0589028	-0.637646
8069269	COL6A1	-2.00131	7.82344	-3.27752	0.0321872	0.250196	-4.27982
7965941	GLT8D2	-2.0003	6.62691	-10.4721	0.000562556	0.0393518	0.525008
7919095	NOTCH2	-1.99263	9.13651	-20.6383	4.26557e-05	0.0127956	3.25986
8056222	DPP4	-1.99167	7.10085	-6.16395	0.00394276	0.0905393	-1.77115
8066513	SDC4	-1.98597	8.73955	-37.6487	4.2266e-06	0.00453978	5.04845
8115099	PDGFRB	-1.97326	6.5555	-12.029	0.000333764	0.0315124	1.11787
8048205	IGFBP2	-1.96415	7.55861	-12.3915	0.000298316	0.0301896	1.24344
7917875	F3	-1.96414	7.11816	-5.53436	0.00577015	0.10908	-2.22795
7984079	TPM1	-1.96181	9.48438	-17.068	8.82487e-05	0.0172848	2.54741
7952341	CLMP	-1.93261	7.26354	-3.13946	0.0365846	0.266031	-4.43027
8115831	DUSP1	-1.92104	9.63044	-5.75671	0.00502424	0.103408	-2.06182
8041383	LTBP1	-1.9209	8.68836	-10.0874	0.000647323	0.0409809	0.363381
7956759	SRGAP1	-1.9171	7.96096	-10.5771	0.000541889	0.0386217	0.567964
8049487	MLPH	-1.90751	6.60333	-31.2772	8.63282e-06	0.0066272	4.58364
7928107	H2AFY2	-1.89699	6.67122	-15.071	0.000141861	0.0212772	2.05338
7912157	ERRFI1	-1.89561	8.93578	-5.47964	0.00597428	0.110514	-2.26968
8122176	TCF21	-1.89512	6.24696	-3.21149	0.034207	0.257928	-4.3514
7979710	PLEK2	-1.88645	8.32786	-10.6617	0.000525915	0.0383181	0.602258
7994609	QPRT	-1.8814	7.45264	-12.3818	0.000299203	0.0301896	1.24013
8103706	AADAT	-1.88036	6.7616	-9.6281	0.000770546	0.0443891	0.161576
8016476	HOXB9	-1.86786	6.4445	-13.8772	0.000194178	0.0241993	1.71618
8149534	ASAH1	-1.86612	8.71828	-6.62815	0.00303929	0.0802551	-1.45963
8149551	PSD3	-1.86012	7.78425	-17.4663	8.0802e-05	0.0164053	2.63682
8023575	CCBE1	-1.85989	6.30456	-9.97549	0.00067492	0.041695	0.315142
7975459	SIPA1L1	-1.85392	8.38857	-4.81093	0.00936003	0.138965	-2.8086
8158183	DNM1	-1.8498	6.96544	-16.7707	9.43752e-05	0.0178361	2.47882
8068361	SLC5A3	-1.84786	8.0732	-9.86032	0.000704887	0.0421027	0.264871
7904702	LOC101060683	-1.83433	9.52296	-28.3513	1.25982e-05	0.00723245	4.30451
7918426	SLC16A4	-1.83302	6.34224	-4.38174	0.0128152	0.161218	-3.18511
8097910	FGB	-1.83291	5.7963	-4.34777	0.0131504	0.162958	-3.21601
7934570	KCNMA1	-1.83273	6.16608	-2.9863	0.0423232	0.284982	-4.60072
7939642	CREB3L1	-1.81593	6.44221	-3.03185	0.0405119	0.279707	-4.54964
7988467	FBN1	-1.81467	9.2937	-9.78804	0.000724547	0.042733	0.232998
8152512	TNFRSF11B	-1.81413	6.15959	-3.61979	0.0237385	0.215362	-3.92001
7901969	ROR1	-1.81236	7.79916	-3.37252	0.0295247	0.240169	-4.17806
8115455	HAVCR1	-1.81193	5.77777	-17.0023	8.95588e-05	0.0173504	2.53239
8134091	CLDN12	-1.81166	7.66425	-23.1443	2.74808e-05	0.0104054	3.66021
8119898	VEGFA	-1.80602	7.54723	-7.0305	0.00245594	0.0734731	-1.20517
8147000	ZFHX4	-1.79764	6.34192	-9.19744	0.000913884	0.0476953	-0.0371204
7937772	IGF2	-1.79031	6.55212	-5.97598	0.00440191	0.0966824	-1.9032
7927732	ARID5B	-1.78894	7.1923	-17.939	7.29597e-05	0.0160883	2.73939
7954245	PLEKHA5	-1.77485	6.8282	-30.3797	9.65666e-06	0.00665486	4.50322
7899615	SERINC2	-1.76897	8.49959	-7.00196	0.00249247	0.0739624	-1.22277
8090098	MYLK	-1.76848	7.38642	-6.58622	0.00310954	0.0817839	-1.48695
8051298	GALNT14	-1.7605	6.79539	-9.52558	0.000801959	0.0444211	0.115134
7930181	AS3MT	-1.75219	6.43049	-3.84225	0.0196626	0.195306	-3.6962
7989501	CA12	-1.75184	6.76364	-8.84492	0.00105676	0.0509496	-0.207094
8097017	UGT8	-1.73422	6.00011	-2.95371	0.0436779	0.289467	-4.63746
7991234	MFGE8	-1.72964	8.71024	-3.96024	0.0178447	0.187849	-3.58064
7924450	DUSP10	-1.7289	5.77727	-5.32349	0.00660771	0.115943	-2.39066
8021301	RAB27B	-1.72844	6.06626	-3.79046	0.0205308	0.19963	-3.7476
8149825	STC1	-1.72667	7.764	-12.0252	0.000334158	0.0315124	1.11655
7908459	CFH	-1.72332	6.93498	-5.79965	0.0048942	0.102063	-2.03036
8145365	DOCK5	-1.72146	7.33911	-8.19371	0.00140236	0.056919	-0.540033
7929012	STAMBPL1	-1.71747	6.36241	-6.21019	0.00383902	0.0897507	-1.73921
8154381	LURAP1L	-1.71103	6.71071	-5.70055	0.00520083	0.104796	-2.10327
8102342	ELOVL6	-1.69065	8.44133	-5.43899	0.00613169	0.111634	-2.3009
8113214	GLRX	-1.68839	8.0519	-3.35505	0.0299939	0.2414	-4.19666
8151931	TSPYL5	-1.68159	5.93545	-6.04641	0.00422249	0.0948751	-1.85331
8009075	TANC2	-1.67846	6.35306	-23.9122	2.42435e-05	0.010396	3.76965
8129363	HDDC2	-1.67642	7.88086	-14.8888	0.000148586	0.0216994	2.00413
7959102	HSPB8	-1.67173	7.34889	-7.19576	0.00225708	0.0705009	-1.10454
7903461	NTNG1	-1.67091	5.89224	-5.50512	0.00587813	0.109588	-2.25021
8128565	POPDC3	-1.66673	6.10982	-7.56719	0.00187835	0.0651493	-0.886093
7938544	TEAD1	-1.66465	8.73062	-12.6378	0.000276904	0.0294141	1.32631
7958253	C12orf75	-1.66413	9.48053	-12.4956	0.000289021	0.0299799	1.2787
8105191	PARP8	-1.66092	6.06509	-11.1734	0.000440881	0.0349494	0.803516
8005097	HS3ST3B1	-1.66083	6.51818	-8.86453	0.00104811	0.0509198	-0.197459
8169115	NRK	-1.65403	5.51946	-6.18066	0.00390486	0.0901764	-1.75958
8131867	C5ORF13	-1.64324	7.50508	-12.2782	0.000308869	0.0307916	1.20464
8140955	CDK6	-1.63611	8.44708	-11.212	0.000435205	0.0348158	0.818243
8059470	IRS1	-1.62849	5.40753	-14.9752	0.000145347	0.0214455	2.02758
8144726	TUSC3	-1.62419	8.42202	-25.9583	1.7684e-05	0.0087006	4.03532
8155192	GLIPR2	-1.62182	8.31704	-7.38429	0.00205404	0.0676063	-0.992352
8112007	EMB	-1.61625	5.54883	-3.78762	0.0205797	0.199837	-3.75043
8175531	CDR1	-1.61273	8.34358	-3.57877	0.0245972	0.218579	-3.96214
7952313	MIRLET7A2	-1.60321	6.83188	-5.69186	0.00522882	0.105008	-2.10971
8108447	CXXC5	-1.5988	8.08063	-4.68112	0.0102695	0.14483	-2.91981
8057620	COL5A2	-1.59104	7.58344	-4.45886	0.0120919	0.157091	-3.11556
8046906	GULP1	-1.58681	7.89526	-4.53567	0.0114205	0.153026	-3.04713
8114920	DPYSL3	-1.57611	9.52703	-7.55088	0.00189324	0.0655293	-0.89547
8099912	SMIM14	-1.57547	7.03587	-4.97982	0.00831973	0.13098	-2.66723
8092169	TNFSF10	-1.56829	9.1336	-8.66674	0.0011396	0.0521225	-0.295667
8098263	PALLD	-1.56639	7.22665	-10.4389	0.000569316	0.0393546	0.511287
8159900	GLIS3	-1.56464	6.65289	-17.2125	8.5452e-05	0.0169363	2.58016
7943442	DYNC2H1	-1.56346	5.89233	-22.363	3.13531e-05	0.0111132	3.54281
8172158	CASK	-1.5592	7.42246	-14.3629	0.000170379	0.0227376	1.85756
8088550	PRICKLE2	-1.52568	7.04037	-4.13663	0.0154914	0.175621	-3.41189
8108912	SH3RF2	-1.52376	6.25489	-10.3452	0.000588905	0.0396393	0.472391
8045009	GYPC	-1.52371	6.50736	-7.70821	0.00175551	0.06295	-0.805829
8076998	PLXNB2	-1.51729	8.5314	-14.719	0.000155217	0.0217814	1.95753
8149555	PSD3	-1.51094	7.34941	-16.3127	0.000104897	0.018532	2.36993
8174361	TSC22D3	-1.51001	7.79213	-8.79999	0.00107692	0.0512993	-0.229256
8056408	GALNT3	-1.50972	5.36931	-2.85691	0.0480125	0.302607	-4.74753
8020973	FHOD3	-1.50904	6.22539	-5.86345	0.00470859	0.100244	-1.98398
7917503	GBP3	-1.50546	6.6161	-7.62061	0.0018306	0.0643647	-0.855522
8052689	SPRED2	-1.50138	7.1793	-26.8747	1.54758e-05	0.00833422	4.14327
7928308	DDIT4	-1.49638	6.86662	-4.08108	0.0161896	0.179479	-3.46453
8016739	TOB1	-1.47578	7.11645	-5.52117	0.00581858	0.109273	-2.23798
7908488	CFHR1	-1.47498	6.21917	-5.88939	0.00463561	0.0993255	-1.96524
7997942	CPNE7	-1.47121	6.95635	-7.59186	0.0018561	0.0648267	-0.871947
8018754	CYGB	-1.47092	6.75248	-2.90234	0.0459185	0.296537	-4.69571
7893608	NBEAL1	-1.4663	7.53569	-4.62513	0.010695	0.147659	-2.96847
7928171	SGPL1	-1.46117	7.45454	-8.18467	0.00140808	0.057011	-0.544837
8025402	ANGPTL4	-1.46079	7.38981	-4.99845	0.0082139	0.129928	-2.65186
8005661	CYTSB	-1.45878	7.56563	-25.7068	1.83584e-05	0.00885914	4.00455
8047487	FZD7	-1.45819	5.68904	-6.53798	0.00319288	0.0827912	-1.51858
7913694	FUCA1	-1.45481	5.78343	-9.05349	0.000969119	0.049492	-0.105705
7947363	WT1	-1.45386	6.55324	-3.41443	0.0284339	0.235631	-4.13363
7924069	RNU5A-8P	-1.44412	9.10083	-19.8884	4.91562e-05	0.0139894	3.12553
8060997	SPTLC3	-1.44365	5.40587	-4.05701	0.0165039	0.180678	-3.48748
8100768	UGT2B11	-1.4418	6.06864	-7.99397	0.00153581	0.0591142	-0.647464
8157216	UGCG	-1.44122	8.02429	-5.3442	0.00651909	0.115601	-2.37445
8061447	PYGB	-1.43241	9.09309	-6.58129	0.00311794	0.0818754	-1.49018
8083166	TRPC1	-1.42585	6.21085	-21.2932	3.78408e-05	0.0120586	3.37137
8068353	MRPS6	-1.42137	7.97737	-6.36966	0.00350624	0.086264	-1.63062
8084794	IL1RAP	-1.41544	5.94473	-9.83088	0.000712812	0.0424589	0.251921
7983512	SQRDL	-1.41437	8.00428	-7.13555	0.00232713	0.0715768	-1.14095
8097903	TLR2	-1.4143	5.20762	-19.0555	5.79081e-05	0.0146073	2.96742
7989985	ITGA11	-1.41117	6.54994	-21.9335	3.37749e-05	0.011246	3.47554
8145669	RBPMS	-1.40945	7.79576	-14.1737	0.000179187	0.0233063	1.80321
8117243	LRRC16A	-1.4079	7.49087	-9.88612	0.000698032	0.0420296	0.276187
7895831	RPL12P16	-1.40629	7.00056	-4.08939	0.0160827	0.178701	-3.45662
8113981	P4HA2	-1.40462	8.19288	-3.44644	0.0276335	0.233096	-4.09989
8123246	SLC22A3	-1.40048	5.8761	-2.84632	0.0485168	0.304403	-4.75966
7916853	DIRAS3	-1.40036	5.89684	-3.1143	0.0374608	0.269292	-4.45802
7943998	NNMT	-1.40006	9.95622	-7.34659	0.00209277	0.0680497	-1.01457
8103341	MAP9	-1.39743	4.87333	-14.5273	0.000163157	0.0221517	1.9041
7991080	BNC1	-1.39509	5.90035	-4.91992	0.00867164	0.13305	-2.71694
8001387	SALL1	-1.39087	6.86724	-3.75594	0.0211354	0.202564	-3.78211
7896822	AGRN	-1.39083	7.07472	-11.7356	0.00036639	0.0327425	1.01301
7999468	LITAF	-1.3872	8.31669	-8.67435	0.0011359	0.0520965	-0.291849
8151101	MYBL1	-1.38678	6.72534	-5.07014	0.00782163	0.126918	-2.59313
8113504	NREP	-1.38668	9.79977	-10.2102	0.000618628	0.0401529	0.415688
8006681	LHX1	-1.38485	6.59865	-7.70723	0.00175633	0.06295	-0.806384
7950578	PAK1	-1.37898	7.30124	-7.4179	0.00202028	0.0670679	-0.972643
7970793	SLC46A3	-1.37457	5.96177	-4.27892	0.0138633	0.165986	-3.27917
8101648	HSD17B11	-1.37096	8.38274	-5.70213	0.00519575	0.104796	-2.1021
8103951	ACSL1	-1.36773	7.15232	-5.21071	0.00711717	0.119984	-2.47983
8075310	LIF	-1.35854	5.56966	-10.2167	0.000617151	0.0401353	0.418443
7971104	TRPC4	-1.35807	5.67008	-4.53023	0.0114665	0.15358	-3.05195
8077490	LMCD1	-1.35037	7.3187	-4.03901	0.0167438	0.181898	-3.5047
8081386	NFKBIZ	-1.34675	6.67712	-3.28326	0.0320184	0.249599	-4.27363
8023165	HDHD2	-1.34625	8.14308	-9.57379	0.000786993	0.0444211	0.137037
8138602	DFNA5	-1.3447	7.85057	-14.4946	0.000164562	0.0221839	1.8949
8059350	AP1S3	-1.34339	6.51383	-11.5115	0.000394038	0.0332628	0.930885
8180376	AKR1C1	-1.34199	5.77339	-3.45788	0.0273537	0.231774	-4.08786
8162216	SHC3	-1.33622	7.81788	-5.15238	0.00739963	0.122763	-2.52655
8026300	CD97	-1.33185	7.56601	-18.8504	6.03583e-05	0.014887	2.92695
8062312	MYL9	-1.32874	8.82392	-8.30682	0.00133318	0.0554193	-0.48034
8145055	BMP1	-1.32459	7.70942	-9.92098	0.0006889	0.0418428	0.291428
8044499	SLC20A1	-1.31867	10.489	-14.6216	0.000159188	0.0220181	1.9305
8069880	TIAM1	-1.31098	6.02171	-3.69903	0.0221793	0.207854	-3.83939
8141882	DPY19L2P2	-1.30459	5.40671	-4.38687	0.0127654	0.161218	-3.18046
7923119	ZBTB41	-1.29439	6.93626	-7.27296	0.00217105	0.06942	-1.05827
7965040	PHLDA1	-1.29215	8.61382	-12.7882	0.000264765	0.0285754	1.37602
8047606	NBEAL1	-1.28867	6.50482	-4.6797	0.01028	0.144843	-2.92104
8047300	AOX1	-1.28832	5.39892	-7.58743	0.00186007	0.0648267	-0.874484
7958352	BTBD11	-1.28716	5.87019	-8.42105	0.00126758	0.0545287	-0.420874
7896709	CHST2	-1.28347	7.49536	-20.9738	4.00986e-05	0.0122492	3.31764
8173299	EDA2R	-1.26605	6.25859	-7.21072	0.00224008	0.0702997	-1.09554
8011415	P2RX5	-1.2607	6.00375	-17.882	7.38536e-05	0.0161545	2.72721
8041644	PLEKHH2	-1.25949	5.7367	-5.3284	0.00658658	0.115824	-2.38682
8160332	MLLT3	-1.2562	7.35005	-3.34218	0.0303454	0.242771	-4.2104
8091078	RBP1	-1.2559	6.5472	-14.5192	0.000163506	0.0221517	1.90181
8020468	RBBP8	-1.25448	7.5433	-10.0436	0.000657952	0.0412577	0.344571
8063410	PARD6B	-1.24641	6.47464	-3.93882	0.0181592	0.189307	-3.60147
8171229	PNPLA4	-1.24033	7.15284	-9.10513	0.000948837	0.0488306	-0.0809726
7979813	ZFP36L1	-1.23926	9.24809	-8.01721	0.0015195	0.058831	-0.634829
8129392	SOGA3	-1.23796	5.40968	-15.4378	0.00012944	0.0206364	2.15031
7929032	FAS	-1.23694	6.92204	-9.40467	0.000841092	0.0452889	0.0596816
8167673	MAGED4B	-1.23662	7.94576	-7.30792	0.00213343	0.0687443	-1.03747
8172722	MAGED4B	-1.23662	7.94576	-7.30792	0.00213343	0.0687443	-1.03747
7914648	PHC2	-1.23342	7.3891	-21.0089	3.98426e-05	0.0122492	3.3236
7972750	COL4A1	-1.22892	8.79538	-6.56813	0.00314048	0.0820789	-1.49879
7903742	GSTM4	-1.22429	6.50147	-3.19528	0.0347255	0.259541	-4.36907
7928306	RNY4P7	-1.2239	6.47671	-5.45904	0.00605344	0.111237	-2.28548
8134631	ZNF655	-1.22098	6.24036	-22.302	3.16836e-05	0.0111132	3.53338
8137526	INSIG1	-1.22067	8.66976	-7.5252	0.00191697	0.0657782	-0.910267
8012883	HS3ST3A1	-1.21872	6.48102	-6.9178	0.00260416	0.0753961	-1.27507
7917728	FAM69A	-1.21825	5.40706	-3.21414	0.0341231	0.257817	-4.34851
8096875	ENPEP	-1.21823	5.32104	-5.54757	0.00572217	0.10908	-2.21793
7901951	PGM1	-1.21802	7.90932	-6.45751	0.00333816	0.0845253	-1.57182
8150509	PLAT	-1.21702	10.7552	-4.77618	0.00959351	0.140411	-2.83815
8174985	SMARCA1	-1.21086	7.55304	-7.91177	0.00159532	0.0599541	-0.692447
8006239	NF1	-1.20868	8.38698	-9.34017	0.000862946	0.0459002	0.0297915
8065071	FLRT3	-1.20579	5.77382	-3.67602	0.022619	0.209965	-3.8627
8160213	TTC39B	-1.20576	5.37061	-2.92695	0.0448283	0.293482	-4.66774
8097256	FGF2	-1.20533	6.42333	-2.90126	0.0459668	0.296734	-4.69693
8020630	TTC39C	-1.2012	5.88033	-6.86651	0.00267528	0.0765848	-1.30723
7982564	SPRED1	-1.20028	7.83315	-7.73986	0.00172933	0.0626569	-0.788014
8009493	KCNJ16	-1.19771	5.51054	-9.29858	0.000877413	0.0464135	0.0104055
8036840	AKT2	-1.19662	8.40585	-12.9628	0.000251501	0.0280575	1.43286
8081431	ALCAM	-1.19407	9.73351	-16.1014	0.000110249	0.0185607	2.31831
8162759	TBC1D2	-1.19283	7.23254	-6.40616	0.00343515	0.0854859	-1.60609
8121588	DSE	-1.19248	7.7924	-2.88472	0.0467174	0.298742	-4.71576
8095585	SLC4A4	-1.18994	5.65408	-2.84792	0.0484401	0.304261	-4.75783
8121838	TPD52L1	-1.188	5.78426	-8.63168	0.00115684	0.0524233	-0.313315
8009301	PRKCA	-1.18284	7.48755	-18.2928	6.77073e-05	0.0157654	2.81376
8022424	NF1P3	-1.18176	6.60285	-9.73625	0.000739056	0.0431725	0.210008
8067862	NF1P3	-1.18176	6.60285	-9.73625	0.000739056	0.0431725	0.210008
8010161	2016-09-09	-1.18022	8.03992	-9.58726	0.00078287	0.0444211	0.143141
7973629	REC8	-1.17867	7.45907	-12.8141	0.000262742	0.0284968	1.38452
7960900	CLEC4E	-1.17797	5.05912	-3.59917	0.0241655	0.216592	-3.94116
8130720	SFT2D1	-1.17574	7.19257	-8.2191	0.00138645	0.0565991	-0.526565
8047596	NBEAL1	-1.17518	6.81229	-7.13295	0.00233022	0.0715768	-1.14253
7917199	TTLL7	-1.17331	6.04106	-3.68054	0.0225319	0.209507	-3.85812
8134098	CDK14	-1.16916	7.74514	-5.20414	0.0071483	0.120322	-2.48507
8103226	TMEM154	-1.16816	8.50962	-10.0615	0.000653566	0.0411474	0.352298
7955858	HOXC10	-1.16598	5.47516	-11.2739	0.00042627	0.0345758	0.8418
8100547	8100547	-1.16557	5.8381	-8.39666	0.00128124	0.0548031	-0.433501
8130993	FAM20C	-1.16479	7.45195	-3.3996	0.0288144	0.237516	-4.14932
7915592	RNU5D-1	-1.16448	4.91409	-10.4592	0.000565165	0.0393546	0.519694
8143610	ARHGEF5	-1.16273	6.08869	-20.1469	4.67833e-05	0.0135456	3.17266
7903507	FAM102B	-1.1607	5.76156	-12.1272	0.000323665	0.0313742	1.15231
7909494	SYT14	-1.15978	5.84452	-5.64839	0.00537172	0.106087	-2.14207
7941537	PACS1	-1.15841	8.35185	-4.58341	0.0110261	0.150016	-3.00502
8161174	GNE	-1.15688	6.54684	-10.3378	0.000590476	0.0396393	0.469325
8131957	SNX10	-1.15424	5.25885	-5.06051	0.00787297	0.127503	-2.60098
8150988	ASPH	-1.14943	8.16675	-7.24063	0.00220657	0.069907	-1.07759
7957608	MIR492	-1.1491	5.27713	-6.40179	0.00344357	0.0856199	-1.60903
8138988	DPY19L2P1	-1.14868	5.71755	-4.54799	0.0113171	0.152253	-3.03624
8056943	KIAA1715	-1.1459	8.10561	-9.80233	0.000720606	0.042733	0.239321
7969736	FARP1	-1.1453	8.48393	-10.2241	0.000615479	0.0401353	0.42157
8114138	C5orf15	-1.14058	7.83841	-5.78871	0.00492695	0.102469	-2.03836
8008454	ABCC3	-1.13947	6.28947	-16.1005	0.000110271	0.0185607	2.3181
7914665	RN7SK	-1.13901	5.31698	-11.9655	0.000340499	0.0316717	1.09545
8058765	FN1	-1.13419	12.2285	-16.1119	0.000109974	0.0185607	2.3209
8147687	8147687	-1.13408	7.42518	-3.75691	0.021118	0.202495	-3.78113
8166289	CDKL5	-1.13125	6.20024	-5.18011	0.00726365	0.121396	-2.50428
8058091	SATB2	-1.12357	6.27997	-3.16944	0.0355719	0.262334	-4.39734
7975416	PCNX	-1.12353	8.25126	-5.7693	0.00498568	0.103199	-2.05258
8131614	AHR	-1.12174	9.61192	-4.7629	0.00968457	0.140938	-2.84948
8138067	CYTH3	-1.12089	6.28497	-5.01932	0.00809723	0.129125	-2.63469
7893134	7893134	-1.12041	6.9353	-12.0687	0.000329628	0.0315124	1.13185
8073775	FBLN1	-1.12004	5.99413	-3.74628	0.0213082	0.203411	-3.79179
8143307	HIPK2	-1.11704	9.73617	-5.40928	0.00625001	0.112673	-2.32385
8006531	SLFN5	-1.11566	9.24651	-7.64639	0.00180809	0.0638431	-0.840841
7939341	CD44	-1.11541	10.7245	-6.32819	0.00358922	0.0866143	-1.65862
8166219	SYAP1	-1.11417	8.29128	-11.5983	0.000383023	0.0332628	0.962926
8098441	TENM3	-1.11391	6.43938	-12.4481	0.000293216	0.0301736	1.26265
8100229	8100229	-1.11291	5.46523	-6.74595	0.00285219	0.0790095	-1.3837
7974316	FRMD6	-1.11157	8.62989	-13.1803	0.000236125	0.0271112	1.50238
8171684	SH3KBP1	-1.11105	8.48402	-5.71283	0.00516157	0.104477	-2.09418
8117054	CAP2	-1.10166	8.02995	-3.43298	0.0279668	0.233807	-4.11406
8022176	LAMA1	-1.09992	5.92043	-3.67502	0.0226384	0.210043	-3.86371
7981346	MOK	-1.09604	5.27839	-3.47668	0.0269017	0.229737	-4.06816
8008885	MIR21	-1.09419	7.82548	-3.1378	0.0366418	0.266183	-4.43211
8067864	ANKRD20A4	-1.09352	6.34079	-3.51135	0.0260912	0.225762	-4.03197
8150592	CEBPD	-1.0931	7.91205	-5.04756	0.00794263	0.127885	-2.61155
8112746	WDR41	-1.08822	8.88065	-15.2826	0.000134522	0.0208333	2.10966
8084955	PIGX	-1.08748	7.77244	-8.76163	0.00109451	0.0514047	-0.248271
7950641	KCTD14	-1.08639	6.93031	-12.4704	0.000291237	0.0301159	1.2702
8084206	B3GNT5	-1.08563	8.41986	-3.16482	0.0357258	0.262969	-4.40241
8057736	TMEM194B	-1.0828	5.08927	-4.14051	0.015444	0.175568	-3.40823
7901804	INADL	-1.08141	5.34695	-3.25779	0.0327754	0.252271	-4.30113
7919645	SV2A	-1.08	6.05944	-7.01834	0.00247142	0.0736821	-1.21266
7934920	LIPA	-1.07955	8.55515	-5.38309	0.00635661	0.113793	-2.34415
8056545	STK39	-1.07926	8.81804	-8.3918	0.00128399	0.0548031	-0.436023
8083854	PRKCI	-1.07926	8.41532	-12.1272	0.000323656	0.0313742	1.15234
8152280	LRP12	-1.07911	6.38999	-12.4163	0.000296064	0.0301736	1.25189
7985934	SEMA4B	-1.07673	6.48258	-16.9476	9.06681e-05	0.0173504	2.51982
7965090	CSRP2	-1.07478	6.48644	-15.3628	0.000131867	0.0207111	2.13072
8167185	TIMP1	-1.07141	11.616	-2.92281	0.0450097	0.294023	-4.67244
8019988	PTPRM	-1.07066	8.15125	-11.1526	0.000443992	0.0349494	0.795522
8125919	FKBP5	-1.0656	9.4372	-11.333	0.000417954	0.034362	0.864152
8151512	PAG1	-1.06301	5.55304	-4.78682	0.00952125	0.139863	-2.82908
8128553	BVES	-1.06231	7.60124	-7.57638	0.00187002	0.0649959	-0.880816
8122600	STXBP5	-1.05912	7.72495	-3.19727	0.0346613	0.259322	-4.3669
8005171	TRPV2	-1.05735	5.79699	-2.99859	0.0418253	0.283594	-4.58691
8107722	MEGF10	-1.05581	5.88541	-3.30825	0.0312956	0.246756	-4.24674
7957260	GLIPR1	-1.0515	10.6605	-7.52133	0.00192059	0.065792	-0.912506
8105970	GTF2H2	-1.04879	7.54745	-5.41975	0.00620798	0.11228	-2.31575
7943398	YAP1	-1.04869	8.86868	-15.2277	0.000136379	0.0208608	2.09515
8088664	SUCLG2	-1.04857	8.53375	-7.77834	0.00169815	0.0619314	-0.766443
7984588	THSD4	-1.04838	6.8486	-9.772	0.000729003	0.0428863	0.22589
7904506	LOC100288142	-1.04812	10.6978	-11.5874	0.000384382	0.0332628	0.958927
8072344	RNU6-2	-1.04794	7.92858	-5.56116	0.00567333	0.108566	-2.20764
7951133	MAML2	-1.04606	8.1725	-6.35677	0.00353177	0.086264	-1.6393
8135576	TES	-1.04555	9.33367	-19.5914	5.20737e-05	0.0140164	3.07025
8073015	KDELR3	-1.04404	9.74389	-3.49546	0.0264588	0.2278	-4.04853
7917037	CRYZ	-1.04275	9.40006	-3.88529	0.0189746	0.193388	-3.65379
7904562	LOC100288142	-1.04144	10.6904	-11.0826	0.00045464	0.0354443	0.768558
8099897	UGDH	-1.03746	10.2614	-7.13397	0.00232901	0.0715768	-1.14191
7954985	TMEM117	-1.03713	6.19366	-18.0795	7.08151e-05	0.0159122	2.76916
7929072	IFIT5	-1.03692	5.95763	-5.93319	0.00451553	0.0978838	-1.93376
7904569	LOC100288142	-1.03622	10.9348	-10.7056	0.000517853	0.0381459	0.619946
8080938	MITF	-1.03408	6.51841	-3.46283	0.0272339	0.23121	-4.08267
7969438	LMO7	-1.03306	6.8857	-13.1452	0.000238528	0.0272931	1.49124
8161044	TPM2	-1.02597	9.37687	-3.80482	0.0202855	0.198362	-3.73331
8073633	PNPLA3	-1.02558	6.92149	-5.22172	0.00706536	0.119786	-2.47106
8097841	TRIM2	-1.02548	6.49551	-8.76861	0.00109129	0.0514047	-0.244805
7911529	MXRA8	-1.0247	8.78983	-5.74087	0.00507328	0.103762	-2.07348
8123181	IGF2R	-1.02153	8.28362	-4.61148	0.010802	0.148626	-2.98041
7952309	BLID	-1.01985	5.81355	-7.38053	0.00205787	0.0676415	-0.994567
8147503	LAPTM4B	-1.01974	10.3887	-7.12548	0.00233911	0.0716668	-1.14707
8160441	CDKN2A	-1.01363	7.45008	-3.76501	0.0209745	0.201787	-3.77302
7966003	APPL2	-1.01161	7.56656	-7.83649	0.00165235	0.0609056	-0.734046
8013015	CENPV	-1.01107	7.53488	-7.42136	0.00201683	0.0670679	-0.970616
7970033	COL4A2	-1.00729	8.84538	-13.9246	0.00019168	0.0241756	1.73024
8140020	NSUN5	-1.0064	7.39117	-11.6028	0.000382466	0.0332628	0.964569
8121685	DCBLD1	-1.00464	8.22771	-4.65337	0.0104778	0.146035	-2.94388
7933010	PARD3	-1.00457	6.97872	-3.22924	0.0336494	0.255662	-4.33208
8062844	TTPAL	-1.00432	6.47436	-3.942	0.0181121	0.189198	-3.59837
8136987	ARHGEF5	-1.00012	6.11281	-18.651	6.28653e-05	0.0151087	2.88702
8088264	IL17RD	-1.00004	6.13017	-3.12011	0.0372564	0.26849	-4.45161
8082314	PLXNA1	-0.999635	7.15921	-4.83734	0.00918724	0.137526	-2.78624
8059244	CHPF	-0.999206	6.8936	-5.53998	0.0057497	0.10908	-2.22369
8093878	EVC	-0.998569	7.3564	-7.00666	0.00248641	0.0739195	-1.21987
8022711	DSC2	-0.996835	5.70251	-16.1736	0.000108382	0.0185607	2.33604
7949948	C11orf24	-0.994443	8.3488	-3.90389	0.0186863	0.192178	-3.63556
7949503	EFEMP2	-0.994162	7.86054	-3.97581	0.0176203	0.186729	-3.56556
8150002	FBXO16	-0.994036	5.25228	-3.60129	0.0241212	0.216544	-3.93898
8072328	SEC14L2	-0.993909	7.07675	-5.99099	0.0043629	0.0961425	-1.89253
7904486	LOC101059961	-0.993581	10.6768	-12.2472	0.000311833	0.0308603	1.19397
7928736	NRG3	-0.99238	6.20067	-5.0363	0.00800384	0.128188	-2.62077
8080168	ABHD14A-ACY1	-0.991611	7.06613	-6.34981	0.00354565	0.086264	-1.644
7931951	SFMBT2	-0.990955	5.66219	-3.81155	0.0201719	0.197897	-3.72662
8112538	GTF2H2D	-0.990183	7.31356	-5.83379	0.00479379	0.101149	-2.00549
8177507	GTF2H2D	-0.990183	7.31356	-5.83379	0.00479379	0.101149	-2.00549
7902452	AK5	-0.989539	5.5241	-4.13837	0.0154702	0.175568	-3.41025
7910427	GALNT2	-0.988652	8.80221	-8.89951	0.0010329	0.050577	-0.180321
7956613	TSPAN31	-0.988114	8.39281	-4.94188	0.00854053	0.132203	-2.69866
8088911	LOC100287163	-0.988113	7.52185	-9.5284	0.000801075	0.0444211	0.116417
8035896	TSHZ3	-0.987035	5.45829	-8.58363	0.00118101	0.0527132	-0.337618
8132439	C7orf10	-0.984809	5.29138	-16.2115	0.000107418	0.018532	2.34532
7979473	DHRS7	-0.98413	7.19351	-6.07648	0.00414863	0.0938966	-1.83216
7967202	TMEM120B	-0.983461	7.33543	-3.27678	0.0322089	0.250196	-4.28061
7938563	ARNTL	-0.98283	6.40505	-9.71172	0.000746054	0.043505	0.199075
8148710	EXOSC4	-0.982335	7.32254	-5.25186	0.00692585	0.118505	-2.44711
8178884	HLA-DMA	-0.982305	6.24945	-8.05757	0.00149167	0.0583643	-0.612972
8180086	HLA-DMA	-0.982305	6.24945	-8.05757	0.00149167	0.0583643	-0.612972
8060745	SMOX	-0.979512	7.13926	-5.81463	0.00484983	0.101499	-2.01943
7949808	PITPNM1	-0.979073	6.7425	-9.54357	0.000796332	0.0444211	0.123322
8127502	LINC00472	-0.978391	7.56678	-2.89028	0.0464634	0.298436	-4.70943
8045289	RHOQP2	-0.973182	9.27211	-2.93732	0.0443787	0.291455	-4.656
8090162	ITGB5	-0.973094	9.52144	-9.54158	0.000796953	0.0444211	0.122416
8032926	PTPRS	-0.972145	6.25336	-3.88893	0.0189179	0.193243	-3.65023
8042772	STAMBP	-0.972097	8.09942	-7.41856	0.00201961	0.0670679	-0.972254
8105918	GTF2H2	-0.971334	7.36627	-5.92106	0.0045484	0.0982154	-1.94246
7981984	SNRPN	-0.971223	5.52008	-6.83487	0.00272035	0.0773523	-1.32717
8097753	DCLK2	-0.970583	5.74173	-5.65417	0.00535245	0.105989	-2.13776
7904572	RNU1-5	-0.969997	7.35824	-6.16835	0.00393273	0.0904963	-1.7681
8129181	GOPC	-0.966297	7.748	-5.64008	0.00539958	0.106272	-2.14828
8115664	GLRXP3	-0.965476	5.92852	-3.96853	0.0177249	0.187301	-3.57261
7955865	HOXC9	-0.964721	5.14143	-7.48045	0.00195924	0.0665002	-0.936178
8047443	STRADB	-0.964528	9.20504	-5.3365	0.00655189	0.115824	-2.38048
7975076	HSPA2	-0.963566	7.073	-2.9933	0.042039	0.284207	-4.59286
8180239	8180239	-0.962416	6.35111	-12.631	0.000277466	0.0294141	1.32406
8113413	NUDT12	-0.961672	5.31283	-7.85524	0.00163791	0.0605971	-0.723645
8076757	CELSR1	-0.959931	6.39431	-10.7544	0.000509073	0.0378211	0.639512
8177867	DDR1	-0.95744	7.13429	-6.50045	0.00325964	0.0833415	-1.54334
8089464	LOC151760	-0.957041	6.06728	-4.72166	0.00997432	0.143091	-2.88484
8120602	OGFRL1	-0.955469	8.94202	-3.64028	0.023323	0.213172	-3.89907
8113773	ALDH7A1	-0.955174	8.17008	-4.69513	0.0101663	0.144758	-2.9077
8068919	PDXK	-0.954275	7.1913	-12.8998	0.000256191	0.0282799	1.41245
7903753	GSTM2	-0.952461	6.62905	-3.46084	0.0272819	0.231559	-4.08476
7904500	LOC100288142	-0.952367	10.8507	-10.9194	0.000480741	0.0364703	0.704936
8081620	TAGLN3	-0.951262	5.67034	-3.88691	0.0189494	0.193368	-3.65221
7962112	CAPRIN2	-0.950847	7.15639	-12.1164	0.000324751	0.0313742	1.14856
7923453	KDM5B	-0.950549	7.95096	-3.46601	0.027157	0.230919	-4.07933
7937443	EPS8L2	-0.950217	6.53552	-8.09053	0.00146941	0.0578355	-0.595201
8116998	JARID2	-0.949928	7.15117	-8.19929	0.00139884	0.056919	-0.537069
7901336	STRADB	-0.94976	9.19867	-5.0813	0.00776269	0.126147	-2.58405
8045336	GPR39	-0.947569	5.45192	-3.43382	0.0279456	0.233807	-4.11317
8128867	CDK19	-0.946144	6.80566	-5.11604	0.00758254	0.124679	-2.55586
8021418	MALT1	-0.945087	7.14181	-17.6104	7.83039e-05	0.0161943	2.66848
8056184	ITGB6	-0.944443	5.46185	-2.89592	0.0462074	0.297572	-4.703
8115691	SLIT3	-0.942467	5.9157	-5.52414	0.00580761	0.109263	-2.23572
7915472	SLC2A1	-0.940736	9.66586	-5.49766	0.0059061	0.109802	-2.2559
7969544	NDFIP2	-0.940644	7.51338	-11.8844	0.000349359	0.0319826	1.06659
8077513	THUMPD3	-0.940465	7.37817	-4.49379	0.0117808	0.155488	-3.08434
8125537	HLA-DMA	-0.939803	6.23938	-9.45955	0.000823041	0.0451568	0.0849421
8057732	TMEM194B	-0.939062	6.18341	-7.84226	0.00164789	0.0608312	-0.73084
8177674	GTF2H2D	-0.938499	7.34654	-6.43416	0.00338184	0.0849238	-1.58738
7974851	HIF1A	-0.938141	11.5693	-5.28988	0.00675468	0.117024	-2.41707
8034130	KANK2	-0.935947	7.37161	-11.3742	0.000412272	0.034233	0.879671
8166797	MID1IP1	-0.934015	7.0195	-3.71631	0.0218559	0.206056	-3.82194
7986359	IGF1R	-0.931845	8.40201	-7.0895	0.00238253	0.0723146	-1.16899
8093104	TM4SF19	-0.930847	5.98287	-7.0606	0.00241815	0.0729374	-1.18668
8100541	IGFBP7	-0.930424	11.0404	-17.1844	8.59869e-05	0.0169415	2.57382
7928671	TMEM254	-0.92992	8.00543	-7.2335	0.0022145	0.0700913	-1.08186
8098204	CPE	-0.929367	5.4692	-9.00205	0.000989863	0.0496597	-0.130485
7940530	MYRF	-0.928365	5.99466	-6.53523	0.00319772	0.0827951	-1.5204
8158250	CERCAM	-0.928215	7.39324	-3.08177	0.038631	0.273913	-4.49404
8026407	SYDE1	-0.928202	6.64462	-10.1439	0.000633914	0.0405645	0.387539
8138370	ANKMY2	-0.927586	6.44283	-14.5393	0.000162647	0.0221517	1.90746
8073068	APOBEC3C	-0.925615	8.71357	-6.97713	0.00252479	0.0742246	-1.23814
8053417	CAPG	-0.923693	7.65193	-7.64676	0.00180777	0.0638431	-0.840628
8122099	ENPP1	-0.923155	6.54445	-3.14172	0.0365072	0.2657	-4.42779
7943892	NCAM1	-0.922744	5.20025	-9.02353	0.000981136	0.0496597	-0.120122
8058614	LANCL1	-0.922544	8.3749	-4.75915	0.00971046	0.14094	-2.85268
7914282	SDC3	-0.920883	7.18645	-13.4344	0.000219623	0.0259319	1.58189
8157105	ZNF462	-0.920709	7.54073	-6.32023	0.00360543	0.0866143	-1.66402
7981990	SNORD116@	-0.920467	7.67618	-10.4458	0.000567892	0.0393546	0.514166
7988789	DMXL2	-0.91949	6.84472	-3.66592	0.0228152	0.210785	-3.87295
8150428	SFRP1	-0.918791	6.18075	-11.2015	0.000436734	0.0348158	0.814258
7916986	NEGR1	-0.918775	7.11107	-3.01244	0.0412725	0.281898	-4.57137
8007931	ITGB3	-0.916838	10.2004	-5.44722	0.00609943	0.111522	-2.29457
7895723	7895723	-0.914841	5.29364	-9.42406	0.000834658	0.0452564	0.0686242
8174513	CHRDL1	-0.913467	6.31073	-6.01929	0.00429049	0.0954312	-1.87246
8040163	IAH1	-0.9119	7.88442	-7.29994	0.00214195	0.0688421	-1.04221
8013307	FOXO3	-0.911292	8.39027	-8.44396	0.00125491	0.0543367	-0.409046
8135734	CPED1	-0.908822	5.41854	-6.79678	0.00277587	0.0781303	-1.3513
8119161	PIM1	-0.908489	6.84754	-5.73874	0.00507993	0.103788	-2.07505
7898057	PDPN	-0.907271	6.08074	-5.02238	0.00808032	0.128917	-2.63218
7984686	BBS4	-0.907179	6.03954	-8.855	0.0010523	0.0509281	-0.202137
8116070	PDLIM7	-0.906154	8.0044	-9.54032	0.000797346	0.0444211	0.121842
8135235	PMPCB	-0.905632	8.66544	-10.2964	0.00059943	0.0399185	0.452003
8026954	PIK3R2	-0.905403	6.44381	-5.17131	0.00730644	0.121824	-2.51134
7904693	7904693	-0.90504	6.32462	-7.26136	0.00218372	0.0695801	-1.06519
8100870	ADAMTS3	-0.903972	6.22875	-4.22272	0.0144802	0.16983	-3.33123
8131479	MIOS	-0.90262	7.12452	-4.75119	0.00976576	0.141201	-2.85949
8179184	DDR1	-0.901922	7.09094	-6.99027	0.00250762	0.0740215	-1.23
8044933	GLI2	-0.901081	6.37351	-7.11041	0.00235718	0.0719403	-1.15624
7974335	RNA5SP385	-0.900726	6.14902	-7.53887	0.0019043	0.0656431	-0.902387
8097973	GUCY1B3	-0.899174	5.5975	-6.98625	0.00251285	0.074103	-1.23249
7917516	GBP1	-0.896686	8.6216	-6.497	0.00326587	0.0833661	-1.54562
8078014	SLC6A6	-0.896227	8.32021	-3.102	0.0378983	0.270951	-4.47162
7919412	NBPF14	-0.895981	9.40484	-8.75782	0.00109628	0.0514047	-0.250164
8040365	TRIB2	-0.895711	5.83874	-9.86297	0.000704179	0.0421027	0.266034
7974771	PCNXL4	-0.89518	7.61022	-8.46581	0.00124298	0.0541608	-0.397791
8139500	TNS3	-0.893137	7.10903	-2.87599	0.0471196	0.30019	-4.72573
8081503	DZIP3	-0.892809	5.67028	-5.46398	0.00603432	0.111008	-2.28169
8073062	APOBEC3B	-0.892761	9.66327	-3.87181	0.019187	0.193818	-3.66705
8127234	DST	-0.891797	8.73953	-7.56991	0.00187588	0.0651315	-0.884531
7948612	FADS1	-0.889401	10.0503	-5.47731	0.00598316	0.110617	-2.27146
8025828	LDLR	-0.889239	10.0097	-9.14609	0.000933123	0.0481709	-0.0614558
8081277	NIT2	-0.888822	9.30804	-6.11119	0.00406538	0.092589	-1.80786
8035773	ZNF506	-0.887143	7.25241	-7.79884	0.00168183	0.0615446	-0.754994
8117900	DDR1	-0.886729	7.05134	-6.82365	0.00273656	0.0775483	-1.33427
7910022	CNIH3	-0.88563	5.24039	-3.23254	0.033547	0.255376	-4.3285
8057887	STK17B	-0.884763	9.25248	-3.70247	0.0221144	0.207596	-3.83591
8046861	ITGAV	-0.880603	10.1477	-11.274	0.000426247	0.0345758	0.841861
8042270	UGP2	-0.879874	7.83489	-4.89413	0.00882878	0.134327	-2.73849
8076515	ARFGAP3	-0.879863	7.83119	-6.37553	0.00349469	0.086264	-1.62667
7913380	NBPF3	-0.876967	10.1816	-9.94442	0.000682844	0.0417186	0.301644
8144699	RP11-419I17.1	-0.875794	5.50706	-7.39644	0.00204175	0.0673778	-0.985216
8143065	C7orf49	-0.875711	8.18448	-5.96787	0.00442316	0.0967661	-1.90898
8010978	LOC101060546	-0.874938	7.17099	-3.65824	0.022966	0.211301	-3.88077
7954717	BICD1	-0.872273	7.7825	-5.62017	0.00546709	0.106799	-2.16319
8106923	NR2F1	-0.870518	8.04933	-3.38322	0.0292415	0.238742	-4.16669
8001211	ITFG1	-0.867669	8.47648	-6.22309	0.00381068	0.0893792	-1.73033
8101971	PPP3CA	-0.86524	9.03234	-3.95225	0.0179613	0.188662	-3.58841
7972369	UGGT2	-0.864914	6.87416	-4.20799	0.0146475	0.17089	-3.34496
7978066	AP1G2	-0.863961	6.47833	-4.61027	0.0108115	0.148679	-2.98146
7980338	IRF2BPL	-0.862536	7.15331	-4.91098	0.00872573	0.133398	-2.72441
8064904	FERMT1	-0.861795	5.60146	-4.05243	0.0165646	0.180836	-3.49186
7950701	TENM4	-0.861338	5.76776	-4.96354	0.00841363	0.131402	-2.6807
8065798	GGT7	-0.86044	5.71221	-9.36557	0.000854255	0.0456483	0.0415891
7981958	SNORD116-5	-0.856398	7.06291	-9.00638	0.000988096	0.0496597	-0.128394
7981962	SNORD116-5	-0.856398	7.06291	-9.00638	0.000988096	0.0496597	-0.128394
8081645	C3ORF52	-0.855925	5.84368	-2.97237	0.0428964	0.28687	-4.61641
7904574	NBPF9	-0.853544	9.28644	-7.59222	0.00185578	0.0648267	-0.871743
7987385	MEIS2	-0.85105	7.82918	-5.0167	0.00811179	0.129192	-2.63685
7955869	HOXC8	-0.849571	6.02469	-4.46237	0.0120602	0.156941	-3.11242
8054945	BIN1	-0.848637	8.2967	-2.97031	0.0429819	0.287145	-4.61873
7934997	PPP1R3C	-0.847327	5.12474	-4.45269	0.012148	0.157315	-3.1211
8094625	KLHL5	-0.847224	9.01763	-7.47248	0.00196689	0.0666918	-0.940808
8069689	ADAMTS5	-0.846431	5.55819	-9.54814	0.00079491	0.0444211	0.1254
7902495	NEXN	-0.846369	7.8333	-7.62429	0.00182736	0.064319	-0.853424
8054771	SLC35F5	-0.845507	9.13684	-3.06347	0.0393084	0.276246	-4.51438
8091103	TFDP2	-0.844991	7.61823	-6.03923	0.00424036	0.0950144	-1.85837
8003322	CYBA	-0.844828	7.50137	-10.6833	0.000521924	0.0381945	0.610982
7893654	7893654	-0.843303	7.33279	-14.8444	0.000150285	0.0217814	1.99201
8026490	UCA1	-0.841854	5.2194	-3.03545	0.0403728	0.279305	-4.54562
8149248	LRLE1	-0.840255	5.86463	-6.89725	0.00263237	0.0759468	-1.28793
7925492	OPN3	-0.83755	8.111	-4.75218	0.00975884	0.141201	-2.85864
7898957	RCAN3	-0.837091	5.87952	-14.7154	0.000155363	0.0217814	1.95653
8151254	NCOA2	-0.834796	6.85906	-5.61985	0.00546818	0.106799	-2.16343
8138776	HIBADH	-0.832237	8.67997	-5.61646	0.00547977	0.106889	-2.16597
7973918	FAM177A1	-0.83094	5.89984	-4.62459	0.0106992	0.147659	-2.96894
7981068	SERPINA1	-0.829491	5.43792	-5.69611	0.00521511	0.104796	-2.10656
7931097	HTRA1	-0.829458	9.17026	-10.0843	0.00064805	0.0409809	0.362085
7919438	LOC101060226	-0.829241	9.33262	-7.48063	0.00195906	0.0665002	-0.936072
8099967	RBM47	-0.829171	5.9577	-10.3402	0.000589955	0.0396393	0.470341
8109194	SLC26A2	-0.828621	7.82198	-4.49271	0.0117902	0.155488	-3.0853
8047097	GLS	-0.828612	8.71602	-3.11268	0.0375183	0.269409	-4.45982
7958960	TPCN1	-0.827865	6.94279	-3.57011	0.0247833	0.219646	-3.97107
7960730	LPCAT3	-0.82627	9.2394	-5.27319	0.00682917	0.117682	-2.43024
7981949	SNORD116-1	-0.824633	6.94522	-10.4047	0.00057636	0.0394067	0.497154
8173825	RPS6KA6	-0.824253	4.97778	-6.77397	0.0028098	0.0784909	-1.36581
7981964	SNORD116-8	-0.823977	8.42232	-9.58045	0.000784952	0.0444211	0.140054
7916570	OMA1	-0.823799	6.03692	-4.44538	0.0122147	0.157701	-3.12766
7909689	SMYD2	-0.822671	7.49852	-15.5836	0.000124887	0.0201862	2.18799
7904999	NBPF16	-0.820595	9.49785	-7.51809	0.00192361	0.0658279	-0.914375
8028311	SPINT2	-0.820342	6.15491	-3.48594	0.0266823	0.228815	-4.05847
8046646	OSBPL6	-0.81913	5.59009	-6.96668	0.00253855	0.0744118	-1.24462
8101844	ADH5	-0.818565	8.01426	-11.3418	0.000416725	0.0343457	0.867493
7981953	SNORD116-3	-0.818551	8.50636	-9.57181	0.0007876	0.0444211	0.136141
7981966	SNORD116-3	-0.818551	8.50636	-9.57181	0.0007876	0.0444211	0.136141
7904874	LOC101059961	-0.817486	10.6141	-7.40081	0.00203736	0.0673778	-0.982656
7920278	S100A3	-0.815805	5.37312	-15.0996	0.000140839	0.0212196	2.06105
7979260	GMFB	-0.814575	8.04337	-10.6255	0.000532665	0.0386097	0.587646
8042519	PCYOX1	-0.813483	9.2494	-8.9541	0.0010097	0.0499556	-0.15372
8109576	THG1L	-0.813156	6.17335	-5.05195	0.00791895	0.127724	-2.60797
8141035	SGCE	-0.810802	8.2561	-6.71202	0.00290458	0.0793844	-1.40544
8054997	MAP3K2	-0.810532	6.74657	-9.74774	0.000735807	0.0431397	0.215118
7916808	SLC35D1	-0.809828	5.63074	-5.76514	0.00499837	0.103299	-2.05563
7893088	7893088	-0.807671	5.27711	-5.38942	0.00633063	0.113573	-2.33923
8143629	OR2A20P	-0.807491	6.14485	-5.77545	0.00496697	0.102919	-2.04806
8109407	GALNT10	-0.806873	8.36955	-8.11103	0.00145577	0.0577495	-0.584186
8076355	PMM1	-0.805195	5.78292	-11.5401	0.000390367	0.0332628	0.941466
8041713	PPM1B	-0.805017	7.23607	-5.12334	0.00754536	0.124385	-2.54996
8125887	TEAD3	-0.804902	6.18878	-6.02491	0.00427629	0.0953753	-1.86849
8106709	ATG10	-0.80453	5.90947	-5.90755	0.00458535	0.0987571	-1.95217
8173732	TAF9B	-0.803904	9.69778	-2.82272	0.0496628	0.308224	-4.78675
8176263	TAF9B	-0.803904	9.69778	-2.82272	0.0496628	0.308224	-4.78675
7904976	NBPF15	-0.803705	9.45039	-7.61018	0.0018398	0.064552	-0.861475
7965036	RPL10P3	-0.801641	6.61781	-5.24152	0.00697334	0.11895	-2.45532
8098581	SNX25	-0.801381	7.244	-14.3216	0.000172254	0.0228507	1.84577
8116635	BPHL	-0.801256	6.69745	-4.76074	0.00969949	0.14094	-2.85133
8001423	RPGRIP1L	-0.79917	6.38394	-5.35249	0.00648403	0.115392	-2.36798
8120880	TPBG	-0.798684	7.36139	-6.16497	0.00394043	0.0905393	-1.77045
7893014	7893014	-0.797355	6.73838	-6.66264	0.00298296	0.0799123	-1.43727
7969204	WDFY2	-0.797204	6.71051	-9.40216	0.000841932	0.0452889	0.0585185
7893204	7893204	-0.79614	5.00499	-4.97382	0.0083542	0.131255	-2.67219
8081548	PVRL3	-0.795832	8.15732	-3.10976	0.0376216	0.269685	-4.46304
7919305	PRKAB2	-0.795369	7.62021	-4.10707	0.0158583	0.177252	-3.43985
8147101	E2F5	-0.794966	6.27696	-4.30126	0.0136269	0.164874	-3.2586
7895604	TCEB2	-0.792996	8.37114	-4.74848	0.0097847	0.141405	-2.86182
8160452	CDKN2B	-0.792768	6.21072	-3.20086	0.034546	0.2591	-4.36298
8136983	OR2A20P	-0.791293	6.66669	-4.54524	0.0113401	0.15234	-3.03867
7934615	DLG5	-0.788698	7.18916	-8.54061	0.00120318	0.0530625	-0.359491
8133413	LIMK1	-0.788311	8.47443	-4.23274	0.0143678	0.169287	-3.32191
7981955	SNRPN	-0.788196	5.78112	-4.06791	0.0163607	0.180246	-3.47707
8044882	EPB41L5	-0.787942	6.66473	-2.9453	0.0440357	0.290405	-4.64697
8035779	ZNF506	-0.787488	8.86981	-13.6756	0.000205281	0.024928	1.65568
8007493	ARL4D	-0.786943	5.56735	-13.5908	0.000210184	0.0252421	1.62992
8121578	NT5DC1	-0.78664	7.68139	-5.0829	0.00775423	0.126071	-2.58274
7984743	CD276	-0.786011	8.7486	-4.38009	0.0128312	0.161218	-3.18661
8166230	TXLNG	-0.78589	7.36373	-7.15434	0.00230498	0.0712618	-1.12955
7939524	EXT2	-0.785215	9.17302	-10.0029	0.000668022	0.041529	0.327019
7919351	NBPF11	-0.784496	9.16068	-6.23766	0.00377898	0.0888621	-1.72032
7990815	ST20	-0.781948	8.81594	-3.82697	0.0199141	0.196412	-3.71132
8109843	DOCK2	-0.781817	5.42005	-11.5363	0.000390851	0.0332628	0.940066
7923753	NUAK2	-0.780919	5.87254	-14.2226	0.000176856	0.023115	1.81735
8167125	USP11	-0.779875	7.97689	-6.47721	0.00330185	0.0839821	-1.55873
7940775	RARRES3	-0.779722	5.99687	-5.93858	0.00450102	0.0977629	-1.9299
7982366	SCG5	-0.779522	5.12967	-10.9755	0.000471574	0.0361797	0.726896
8081235	COL8A1	-0.77806	7.13505	-8.08062	0.00147606	0.0579579	-0.600538
7987526	C15orf57	-0.778	6.85646	-5.34679	0.00650812	0.115601	-2.37243
8076734	WNT7B	-0.777408	5.80304	-3.39114	0.0290339	0.237981	-4.15828
7919271	NBPF11	-0.776916	9.16367	-6.35016	0.00354496	0.086264	-1.64376
8089145	ABI3BP	-0.775478	6.85527	-9.58097	0.000784793	0.0444211	0.14029
8162183	LOC440173	-0.775171	5.15199	-7.21347	0.00223697	0.0702997	-1.09388
7936134	OBFC1	-0.773914	6.66124	-5.28064	0.00679583	0.117445	-2.42436
8169717	GRIA3	-0.773493	4.73516	-6.1445	0.00398742	0.0911876	-1.78465
8053648	KRCC1	-0.772196	7.12628	-4.38368	0.0127963	0.161218	-3.18335
8058869	TNS1	-0.772117	7.84331	-10.3003	0.000598579	0.0399185	0.45364
8094848	SLC30A9	-0.772112	8.55888	-9.55426	0.000793011	0.0444211	0.128181
8129666	SLC2A12	-0.771853	5.22481	-7.08278	0.00239076	0.0723146	-1.1731
8081465	BBX	-0.77131	8.10252	-5.24956	0.00693638	0.118624	-2.44894
8133860	GNAI1	-0.770667	5.97874	-3.6507	0.023115	0.212112	-3.88844
8075332	TBC1D10A	-0.770408	6.75144	-3.94891	0.0180103	0.189057	-3.59165
8048772	RHBDD1	-0.767651	8.24041	-5.6097	0.005503	0.107059	-2.17105
8166184	CA5B	-0.767606	6.3618	-11.5963	0.000383277	0.0332628	0.962177
8095760	THAP6	-0.766512	5.77714	-11.227	0.000433017	0.0347843	0.823969
7973840	ARHGAP5	-0.766123	8.05772	-8.93268	0.00101873	0.0502526	-0.164136
7949746	POLD4	-0.765768	8.726	-6.03663	0.00424686	0.0950388	-1.86021
8133176	RABGEF1	-0.765055	7.54093	-11.1387	0.000446083	0.0350312	0.790178
8179238	MICA	-0.765015	8.80832	-7.04893	0.00243272	0.0731067	-1.19384
8000413	NSMCE1	-0.764387	8.15378	-5.28979	0.00675509	0.117024	-2.41714
7986509	LOC101060703	-0.764382	8.53229	-6.64661	0.00300898	0.080024	-1.44765
7986512	LOC101060703	-0.764382	8.53229	-6.64661	0.00300898	0.080024	-1.44765
7986527	LOC101060703	-0.764382	8.53229	-6.64661	0.00300898	0.080024	-1.44765
8174322	MORC4	-0.763364	6.45126	-5.60209	0.00552928	0.107104	-2.17677
7899562	PTPRU	-0.763064	5.78929	-9.94895	0.000681681	0.0417186	0.303615
7969414	KLF5	-0.76291	6.999	-5.00351	0.0081854	0.129724	-2.64769
8129804	MAP3K5	-0.759739	7.43807	-10.2	0.000620937	0.0402244	0.411393
7944869	SPA17	-0.758302	8.32275	-5.12322	0.00754595	0.124385	-2.55006
7915590	RNU5F-1	-0.757419	6.00674	-7.6922	0.00176895	0.063266	-0.814874
8180403	FAM115B	-0.756969	8.65803	-3.34039	0.0303946	0.242939	-4.21231
8138289	ETV1	-0.75609	7.84041	-7.24146	0.00220565	0.069907	-1.07709
8156263	SPIN1	-0.754414	9.95959	-8.70429	0.00112149	0.0516488	-0.276849
8124166	MBOAT1	-0.753407	6.95842	-3.42988	0.028044	0.23403	-4.11732
8035842	ZNF91	-0.753264	7.08704	-13.2475	0.000231615	0.0267781	1.52358
8006906	ERBB2	-0.752666	6.25387	-13.2352	0.000232433	0.0267797	1.51971
8046530	HOXD11	-0.75157	5.59284	-5.53309	0.00577482	0.10908	-2.22892
7979943	MAP3K9	-0.748264	6.04182	-5.23317	0.00701193	0.119364	-2.46194
8141150	ASNS	-0.747955	5.65904	-4.75799	0.00971852	0.14094	-2.85368
7964665	DPY19L2	-0.747844	5.14117	-3.39229	0.029004	0.237827	-4.15707
7899829	S100PBP	-0.74722	7.624	-3.47522	0.0269364	0.229866	-4.06968
8008564	TOM1L1	-0.747021	5.22211	-5.44295	0.00611614	0.111589	-2.29785
7960529	SCNN1A	-0.746872	5.54131	-6.35074	0.0035438	0.086264	-1.64337
8098637	CYP4V2	-0.746856	5.69966	-6.34586	0.00355357	0.0862702	-1.64667
7915775	IPP	-0.745568	7.05186	-7.96716	0.00155492	0.0592831	-0.662087
8014189	RFFL	-0.745341	7.08224	-10.6917	0.000520381	0.0381655	0.614371
8107632	SNX24	-0.745093	6.33138	-9.42311	0.000834972	0.0452564	0.068187
7924619	ENAH	-0.744707	8.43085	-4.6705	0.0103486	0.145146	-2.929
8049657	ASB1	-0.743192	6.96187	-8.3682	0.00129742	0.0549726	-0.448285
7944401	HMBS	-0.742657	8.87328	-12.0166	0.000335063	0.0315124	1.11351
7976128	TTC8	-0.742232	7.03963	-8.82087	0.0010675	0.0512195	-0.218946
7957043	FRS2	-0.741824	7.56532	-5.24494	0.00695759	0.118802	-2.4526
7955873	HOXC6	-0.740102	5.81025	-9.4109	0.000839018	0.0452784	0.0625562
7894820	7894820	-0.739134	8.09573	-6.4007	0.00344568	0.0856199	-1.60976
8151756	TMEM55A	-0.738427	6.60908	-6.98085	0.00251991	0.0741869	-1.23583
7892744	7892744	-0.738064	7.97084	-9.66038	0.000760974	0.0441431	0.176093
7893902	7893902	-0.737461	5.79648	-3.3983	0.0288479	0.237642	-4.15069
8001830	CMTM4	-0.737452	6.03058	-13.7613	0.000200467	0.0246569	1.68152
8034837	DNAJB1	-0.734795	8.57782	-3.27597	0.0322328	0.250196	-4.28149
8090133	CCDC14	-0.734509	7.67917	-4.13749	0.0154809	0.175568	-3.41108
8049670	GPC1	-0.734039	7.52436	-5.25295	0.0069209	0.118505	-2.44626
8027241	ZNF253	-0.732927	6.3852	-7.30033	0.00214154	0.0688421	-1.04198
8005132	MEIS3P1	-0.73245	6.26079	-3.34559	0.0302516	0.242428	-4.20675
8133633	NSUN5P1	-0.732007	6.82443	-12.6295	0.000277591	0.0294141	1.32356
8059565	PID1	-0.731004	5.11445	-3.25656	0.0328126	0.252449	-4.30247
8040695	KCNK3	-0.729979	5.83964	-3.59984	0.0241514	0.216592	-3.94046
7951140	LOC100131541	-0.72933	6.77669	-3.67494	0.02264	0.210043	-3.8638
7967624	SLC15A4	-0.729208	8.61765	-6.25655	0.00373838	0.0883458	-1.70738
7936516	HSPA12A	-0.728593	6.30307	-8.50854	0.00122005	0.0535935	-0.375873
8102655	BBS7	-0.728249	8.02479	-10.6292	0.000531982	0.0386097	0.589116
7923131	DENND1B	-0.728075	5.36536	-4.80593	0.0093932	0.139084	-2.81284
7897044	PRKCZ	-0.727743	5.74929	-8.39438	0.00128253	0.0548031	-0.434687
8160260	BNC2	-0.72685	7.82447	-4.99461	0.00823556	0.130147	-2.65502
7914809	KIAA0319L	-0.725345	7.95297	-5.45021	0.00608773	0.111437	-2.29226
8180217	ZNF626	-0.724535	8.86716	-13.6651	0.00020588	0.024928	1.6525
8002379	RNU6-23P	-0.724519	4.58892	-6.96655	0.00253872	0.0744118	-1.2447
7986350	ARRDC4	-0.724345	5.69723	-3.35735	0.0299317	0.2414	-4.19421
8120654	KCNQ5	-0.720337	5.19366	-10.7038	0.000518187	0.0381459	0.619208
7893288	7893288	-0.720124	9.04044	-6.68474	0.00294757	0.0797929	-1.423
7919584	HIST2H2BF	-0.718909	7.35569	-3.03608	0.0403485	0.279195	-4.54492
7903119	ABCD3	-0.71835	7.44181	-5.84859	0.00475102	0.100633	-1.99474
8146225	SMIM19	-0.717631	6.67983	-8.63403	0.00115568	0.0524233	-0.312128
8059650	SP110	-0.717035	6.57807	-4.38379	0.0127952	0.161218	-3.18325
8128737	MICAL1	-0.71643	6.78069	-3.90168	0.0187204	0.192178	-3.63773
8042223	EHBP1	-0.716392	7.58644	-10.8923	0.000485269	0.0367227	0.694235
8062395	NNAT	-0.715286	6.69042	-6.07504	0.00415216	0.0938966	-1.83317
8157516	TRIM32	-0.714893	7.42992	-3.5535	0.0251447	0.221519	-3.98822
8073799	ATXN10	-0.713991	9.85891	-8.9715	0.00100245	0.049893	-0.145272
7894948	7894948	-0.713373	4.71885	-3.75488	0.0211541	0.20258	-3.78316
7987165	AVEN	-0.712833	7.97962	-7.33736	0.00210239	0.0682293	-1.02003
8074980	GSTT1	-0.71199	7.02201	-3.02532	0.040766	0.280509	-4.55695
7996318	CMTM3	-0.711462	8.98572	-5.4045	0.00626929	0.11285	-2.32754
8088952	8088952	-0.710426	6.63459	-3.08121	0.0386517	0.274001	-4.49467
8147206	RIPK2	-0.70922	9.01866	-12.5744	0.00028222	0.0296398	1.30519
7946401	ST5	-0.708302	5.69233	-3.6866	0.0224156	0.208951	-3.85197
8009073	RNU6-2	-0.70621	4.76686	-4.62533	0.0106934	0.147659	-2.9683
8089743	B4GALT4	-0.705731	5.32967	-8.09044	0.00146947	0.0578355	-0.595249
7992828	IL32	-0.705614	7.49714	-8.16169	0.00142275	0.0572142	-0.55708
8080144	PARP3	-0.704696	7.06374	-5.44082	0.0061245	0.111619	-2.29949
8147079	LRRCC1	-0.703938	6.24635	-11.4439	0.000402878	0.0337051	0.905778
8032909	PLIN3	-0.703512	8.71053	-5.13473	0.00748776	0.123732	-2.54076
8085033	LMLN	-0.702685	6.85473	-5.24418	0.0069611	0.118802	-2.45321
8001564	DOK4	-0.701525	6.78039	-5.40231	0.00627815	0.112859	-2.32924
8059580	DNER	-0.701376	5.29012	-12.2371	0.000312807	0.0308603	1.19049
8110666	TRIM52	-0.700275	6.68801	-7.20342	0.00224836	0.0704511	-1.09993
8132515	BLVRA	-0.699961	6.50429	-5.76891	0.00498687	0.103199	-2.05286
7925089	PCNXL2	-0.698586	5.41923	-7.06524	0.00241238	0.0728903	-1.18383
7893567	7893567	-0.698449	5.68266	-4.77998	0.00956762	0.140217	-2.83491
7968344	ALOX5AP	-0.697853	5.4481	-3.05325	0.0396929	0.277121	-4.52577
8021368	8021368	-0.696235	4.90924	-4.51244	0.0116187	0.154809	-3.06774
7929816	SCD	-0.695987	10.7549	-4.8151	0.00933248	0.138725	-2.80506
8048120	ATIC	-0.694083	9.13618	-9.59834	0.000779504	0.0444211	0.148149
8101992	SLC39A8	-0.693309	6.78739	-4.21216	0.0145999	0.170724	-3.34107
7912808	NBPF1	-0.693296	9.031	-5.85538	0.00473158	0.100529	-1.98982
7960518	TNFRSF1A	-0.692515	9.3012	-7.42648	0.00201176	0.0670528	-0.967624
7973618	IRF9	-0.691192	7.68883	-10.5808	0.000541172	0.0386217	0.569482
7950990	SLC36A4	-0.690459	6.98556	-5.22045	0.00707131	0.119786	-2.47207
7905220	ECM1	-0.690201	6.22508	-2.97224	0.0429016	0.28687	-4.61655
7907104	DCAF6	-0.689137	8.34495	-8.91234	0.00102739	0.0504685	-0.174055
7996341	PDP2	-0.689062	6.7263	-2.94344	0.0441155	0.290554	-4.64908
8067270	APCDD1L	-0.688449	6.59877	-3.59788	0.0241926	0.216706	-3.94248
7995206	TGFB1I1	-0.687846	8.5021	-7.27457	0.0021693	0.06942	-1.05731
7943498	DYNC2H1	-0.687334	4.64211	-9.17144	0.000923564	0.0478658	-0.0494267
7909745	KCTD3	-0.686836	8.11793	-4.42962	0.0123601	0.158717	-3.14183
7929831	HIF1AN	-0.686131	6.02976	-4.37863	0.0128454	0.161218	-3.18793
8140035	RNY4P7	-0.684991	4.52021	-9.60507	0.000777468	0.0444211	0.151188
8084742	LPP	-0.684705	9.6637	-6.88793	0.00264529	0.076128	-1.29377
8074388	SLC25A1	-0.684578	8.90055	-5.02759	0.00805157	0.128705	-2.62791
8155121	NPR2	-0.684296	6.98115	-3.23379	0.0335082	0.255139	-4.32714
8098758	ZNF721	-0.683673	7.51476	-7.73723	0.00173149	0.0626666	-0.789488
8141076	PON2	-0.683102	10.1293	-3.58112	0.0245469	0.21819	-3.95972
7972297	ABCC4	-0.682743	8.30915	-3.44886	0.0275738	0.232881	-4.09734
7893250	RPL12P16	-0.681734	5.39167	-4.06251	0.0164315	0.180491	-3.48223
7995825	MT1F	-0.681372	10.4825	-7.34735	0.00209197	0.0680497	-1.01412
7974816	SLC38A6	-0.680948	8.04193	-3.08873	0.0383772	0.272811	-4.48632
7986517	LOC101060703	-0.680534	8.55054	-4.87653	0.00893802	0.135154	-2.75325
7986522	LOC101060703	-0.680534	8.55054	-4.87653	0.00893802	0.135154	-2.75325
8132369	EPDR1	-0.680121	5.79724	-6.36168	0.00352202	0.086264	-1.63599
7972336	DZIP1	-0.679063	6.99818	-4.03668	0.0167751	0.18212	-3.50693
7923141	DENND1B	-0.678906	5.319	-4.31498	0.0134842	0.164112	-3.246
8091446	PFN2	-0.678086	10.0372	-7.75291	0.00171867	0.0623384	-0.780683
8160431	MIR31HG	-0.677459	6.1991	-3.44683	0.0276238	0.233096	-4.09948
8175256	MIR503HG	-0.677414	7.34486	-3.94722	0.018035	0.189081	-3.59329
8081288	TMEM45A	-0.677025	4.90331	-8.28983	0.0013433	0.0555724	-0.489257
7986520	LOC101060703	-0.676201	8.50454	-4.92962	0.00861341	0.132455	-2.70886
7927186	RASSF4	-0.675485	5.55579	-5.97323	0.0044091	0.0966986	-1.90516
8027260	ZNF486	-0.674825	8.3101	-9.35799	0.00085684	0.0456483	0.038068
8135568	MDFIC	-0.674764	7.96685	-11.2234	0.000433538	0.0347843	0.822604
8000480	RNU6-2	-0.673713	6.76694	-3.531	0.0256447	0.22406	-4.01154
8091737	IFT80	-0.671033	6.3624	-5.30471	0.00668935	0.116648	-2.4054
8035793	ZNF737	-0.671012	7.15615	-4.50155	0.011713	0.15532	-3.07743
7947230	BDNF	-0.669763	4.91414	-2.85234	0.0482293	0.30348	-4.75276
8083034	CLSTN2	-0.669491	5.65692	-11.263	0.000427823	0.0345758	0.837673
8027254	ZNF90	-0.669355	7.4044	-10.2794	0.000603156	0.0400864	0.44487
7992337	HN1L	-0.668417	9.22014	-2.92888	0.0447445	0.293221	-4.66557
8136347	CALD1	-0.668164	9.2293	-2.91187	0.0454928	0.295681	-4.68487
8020653	CABYR	-0.668033	5.57888	-3.86477	0.0192989	0.194217	-3.67397
8036473	PPP1R14A	-0.667303	6.23763	-4.55321	0.0112737	0.151914	-3.03163
7896472	TCEB2	-0.667148	9.12615	-4.31644	0.0134691	0.164112	-3.24467
8154227	8154227	-0.666998	6.16785	-3.03851	0.0402548	0.279024	-4.5422
8027312	ZNF429	-0.666685	5.08808	-6.51011	0.0032423	0.0831731	-1.53696
7999476	7999476	-0.665787	4.76657	-5.33504	0.00655812	0.115824	-2.38162
7961440	PLBD1	-0.66546	4.97183	-6.1806	0.00390501	0.0901764	-1.75963
7983191	ADAL	-0.662754	5.29865	-5.3941	0.00631152	0.113291	-2.3356
8089714	LSAMP	-0.661305	5.36739	-3.94068	0.0181317	0.189198	-3.59966
8172520	TFE3	-0.661195	7.43822	-4.63825	0.0105934	0.146848	-2.95704
7910111	EPHX1	-0.661101	7.55474	-5.29624	0.00672658	0.116897	-2.41207
7917482	CCBL2	-0.660903	8.59461	-5.09871	0.00767174	0.12565	-2.5699
8063177	SLC2A10	-0.659862	7.53583	-3.29946	0.0315476	0.247746	-4.25619
8024111	CNN2	-0.659544	9.80997	-7.76398	0.00170971	0.0621486	-0.774481
7946781	PLEKHA7	-0.65944	6.06441	-10.9231	0.000480137	0.0364703	0.706369
7905299	PRUNE	-0.659122	6.93703	-3.23964	0.033328	0.254348	-4.3208
8149793	ENTPD4	-0.659109	8.4822	-4.21885	0.0145239	0.170163	-3.33483
7951807	CADM1	-0.658099	5.46494	-11.9695	0.000340076	0.0316717	1.09685
8044793	STEAP3	-0.657735	7.58301	-4.78001	0.00956738	0.140217	-2.83488
8129379	ECHDC1	-0.657299	8.85015	-7.11565	0.00235087	0.0718138	-1.15305
7895488	7895488	-0.657094	5.7629	-6.22616	0.00380397	0.0893236	-1.72822
8090988	CEP70	-0.656771	6.5055	-6.3563	0.00353271	0.086264	-1.63962
7986214	SLCO3A1	-0.65586	5.88162	-4.95073	0.0084884	0.131955	-2.69131
8130768	RNASET2	-0.655734	6.49478	-9.41854	0.000836486	0.0452564	0.0660771
8022488	ABHD3	-0.655437	6.42971	-9.03465	0.000976653	0.0496597	-0.114764
7931683	DIP2C	-0.655092	5.9698	-3.69173	0.0223177	0.208505	-3.84678
8007312	TUBG2	-0.654409	8.04423	-8.95428	0.00100963	0.0499556	-0.153632
7995793	NUTF2	-0.654372	10.3934	-4.15963	0.015213	0.174034	-3.39023
8159984	PLGRKT	-0.654164	5.04175	-5.94824	0.00447517	0.0975504	-1.92299
7995797	MT1L	-0.653505	10.5026	-7.41568	0.00202248	0.0670743	-0.973941
7979698	ATP6V1D	-0.65298	7.93337	-7.26708	0.00217746	0.0694472	-1.06178
7992967	VASN	-0.652258	6.47821	-4.33367	0.0132927	0.163565	-3.2289
8161499	FAM27E3	-0.651609	7.23181	-3.4991	0.0263742	0.227332	-4.04474
8151816	GEM	-0.651285	5.59178	-11.0352	0.000462033	0.0357774	0.750191
8009639	GPRC5C	-0.651205	5.61883	-6.00042	0.00433861	0.0958403	-1.88583
8120402	BAG2	-0.65044	7.84732	-4.23781	0.0143113	0.169152	-3.31721
8097529	ELMOD2	-0.650209	5.47575	-10.1638	0.00062928	0.0404501	0.396003
7963741	SMUG1	-0.649398	6.34034	-5.60321	0.00552541	0.107104	-2.17593
8021470	PMAIP1	-0.648684	7.51024	-3.27005	0.0324083	0.250778	-4.28788
7973530	PCK2	-0.648558	6.05828	-6.42669	0.00339597	0.0849553	-1.59236
8013753	RAB34	-0.648306	8.83324	-8.51577	0.00121621	0.0534958	-0.372172
8031981	WASH1	-0.64822	6.70637	-6.68748	0.00294321	0.0797607	-1.42123
8118100	MICA	-0.647022	8.44235	-4.86012	0.00904135	0.13616	-2.76704
8120315	TINAG	-0.646709	4.68311	-4.52261	0.0115314	0.153954	-3.05871
8028194	ZNF382	-0.646412	5.41154	-3.57062	0.0247722	0.219621	-3.97054
7894625	7894625	-0.646282	4.89922	-4.18287	0.014938	0.172465	-3.36843
8112940	SSBP2	-0.645912	8.48554	-3.68164	0.0225107	0.209368	-3.857
7922095	MPC2	-0.643808	8.25069	-8.68289	0.00113176	0.0519784	-0.287565
8128356	FBXL4	-0.643604	6.30695	-3.52633	0.0257501	0.224333	-4.01639
8096251	NUDT9	-0.643131	5.99773	-4.94664	0.00851248	0.131955	-2.69471
8012207	TMEM256	-0.643051	7.35049	-3.16323	0.0357791	0.262988	-4.40416
8147019	ZC2HC1A	-0.641453	8.15651	-3.56153	0.0249692	0.220589	-3.97993
7982829	SPINT1	-0.641053	6.03964	-10.9527	0.000475276	0.0363425	0.717979
7972682	KDELC1	-0.640261	7.39561	-5.11268	0.00759976	0.124839	-2.55859
8001197	NETO2	-0.640083	9.68844	-6.22626	0.00380376	0.0893236	-1.72815
7950447	XRRA1	-0.639832	5.93823	-10.4863	0.000559706	0.0392348	0.530842
8180236	ZNF718	-0.639396	7.40177	-4.62937	0.010662	0.147492	-2.96477
8180265	ZNF718	-0.639396	7.40177	-4.62937	0.010662	0.147492	-2.96477
7914557	SYNC	-0.638864	6.62296	-11.6076	0.000381875	0.0332628	0.966316
7926356	PTER	-0.63885	6.87023	-4.3042	0.0135962	0.164684	-3.2559
8109999	ERGIC1	-0.638619	9.98434	-5.20255	0.00715586	0.120338	-2.48634
7926661	MSRB2	-0.638093	7.95926	-3.44871	0.0275776	0.232881	-4.0975
8118945	PPARD	-0.638008	7.37865	-5.44452	0.00610997	0.111537	-2.29664
7894880	7894880	-0.637686	5.77396	-3.03684	0.0403193	0.279117	-4.54407
8177628	CCDC125	-0.637406	7.33797	-2.93774	0.0443604	0.291392	-4.65552
8048733	ACSL3	-0.636803	8.71296	-3.74974	0.0212462	0.203169	-3.78832
8089314	IFT57	-0.636111	6.82244	-5.81859	0.00483817	0.101319	-2.01655
8130528	RSPH3	-0.635675	5.88976	-7.89184	0.00161017	0.0601761	-0.70342
7968835	AKAP11	-0.635613	7.03742	-3.35258	0.0300609	0.241598	-4.1993
7943620	ATM	-0.635476	7.90728	-3.24986	0.0330153	0.253123	-4.30971
7966829	WSB2	-0.634201	9.73519	-6.41793	0.00341262	0.0851161	-1.59822
7981976	SNRPN	-0.633802	10.3037	-10.4157	0.000574083	0.0393546	0.501704
7895094	7895094	-0.633496	8.47186	-10.5721	0.00054284	0.0386217	0.565952
7915955	SPATA6	-0.633228	5.57622	-4.60986	0.0108148	0.148679	-2.98183
8180300	TWIST2	-0.632871	5.89566	-4.77183	0.0096232	0.140676	-2.84186
7983734	TMOD2	-0.632417	5.70521	-9.36912	0.00085305	0.0456483	0.0432345
7990810	MTHFS	-0.632398	6.36117	-6.36853	0.00350846	0.086264	-1.63137
7894273	7894273	-0.631274	7.62404	-9.21755	0.000906485	0.0475326	-0.027629
8047356	NIF3L1	-0.630811	7.12285	-7.50681	0.00193421	0.0660547	-0.9209
8000716	SEZ6L2	-0.630236	6.01766	-3.62846	0.0235615	0.214867	-3.91114
8096919	ALPK1	-0.630106	5.67976	-6.20369	0.00385338	0.0898502	-1.74368
8023855	CYB5A	-0.629389	8.23968	-3.62722	0.0235868	0.214934	-3.91241
8022625	SS18	-0.629257	7.99677	-11.0583	0.00045841	0.0355797	0.759155
8174496	AMMECR1	-0.628918	7.56537	-8.36776	0.00129767	0.0549726	-0.448513
7892761	7892761	-0.628878	7.2467	-3.76131	0.0210399	0.202008	-3.77673
8109773	WWC1	-0.628831	6.16144	-5.02846	0.00804682	0.128691	-2.6272
8023528	ALPK2	-0.628704	5.03418	-6.47234	0.00331078	0.0840237	-1.56196
7936115	SH3PXD2A	-0.62866	6.87019	-3.88615	0.0189612	0.193369	-3.65295
8130438	TFB1M	-0.628497	7.69464	-3.19712	0.0346664	0.259322	-4.36707
7918474	DRAM2	-0.626493	9.14332	-4.4242	0.0124106	0.159182	-3.14671
8050557	SDC1	-0.625629	6.18962	-11.7322	0.000366788	0.0327425	1.01179
7932094	PHYH	-0.625527	5.82993	-4.12967	0.0155768	0.175621	-3.41846
7909529	RCOR3	-0.624869	7.93175	-4.16165	0.0151889	0.173975	-3.38833
7976571	GSKIP	-0.62477	6.62834	-6.81247	0.00275284	0.077679	-1.34135
7967794	ANKLE2	-0.624114	8.5166	-6.20478	0.00385098	0.0898502	-1.74294
7971246	VWA8	-0.623245	6.79058	-4.38075	0.0128248	0.161218	-3.18601
8007355	VPS25	-0.622785	9.28622	-6.31857	0.00360881	0.0866143	-1.66514
8002571	PHLPP2	-0.621933	7.21418	-7.67235	0.00178578	0.0635267	-0.826106
8146000	ADAM9	-0.621178	10.9513	-9.79613	0.000722311	0.042733	0.236581
8150225	RAB11FIP1	-0.620864	5.6468	-8.74403	0.0011027	0.0514047	-0.257021
7898679	NBPF3	-0.62066	6.66403	-3.07191	0.0389943	0.275142	-4.505
7969916	BIVM	-0.620537	6.34622	-3.67843	0.0225725	0.209767	-3.86025
8021727	CNDP2	-0.619947	8.79827	-8.75164	0.00109915	0.0514047	-0.253236
7934870	ATAD1	-0.619871	6.88764	-10.5302	0.000550996	0.0390351	0.548846
8094938	NIPAL1	-0.619738	6.31677	-5.23923	0.00698388	0.119069	-2.45713
7932420	PTPLA	-0.619713	6.03509	-9.41656	0.000837139	0.0452564	0.0651674
8005695	MEIS3P2	-0.619711	6.43617	-2.91244	0.0454672	0.29563	-4.68421
7950235	STARD10	-0.619673	6.94277	-4.87463	0.0089499	0.135211	-2.75484
7929388	PLCE1	-0.617767	5.1124	-3.18972	0.0349058	0.260413	-4.37515
8083471	ARHGEF26	-0.617627	5.01499	-4.01023	0.0171363	0.183883	-3.53234
7959361	MLXIP	-0.617594	8.51973	-3.87534	0.0191311	0.193699	-3.66357
7953200	CCND2	-0.617103	5.56385	-4.322	0.0134119	0.164043	-3.23958
8048432	CYP27A1	-0.616325	5.77097	-3.31426	0.0311249	0.245898	-4.24029
7934411	USP54	-0.613962	6.76394	-7.24939	0.00219687	0.0697989	-1.07234
8010086	METTL23	-0.613859	7.19967	-3.43663	0.0278758	0.233563	-4.11021
8148658	ZNF623	-0.612056	5.93469	-4.01048	0.0171328	0.183883	-3.5321
7977046	TNFAIP2	-0.61162	6.23202	-4.08237	0.0161729	0.179398	-3.4633
8151644	RMDN1	-0.611491	7.39638	-5.53228	0.00577777	0.10908	-2.22953
8009517	SOX9	-0.611477	6.48047	-4.07499	0.0162684	0.179961	-3.47032
7903803	AHCYL1	-0.611186	9.98367	-4.63047	0.0106535	0.147492	-2.96381
7929065	IFIT1	-0.61004	4.9905	-7.71374	0.0017509	0.06295	-0.802711
8093320	ZNF718	-0.610039	5.59811	-4.06199	0.0164383	0.180491	-3.48272
7920664	THBS3	-0.60801	5.52115	-6.36628	0.00351292	0.086264	-1.63289
8073332	FAM169A	-0.607847	5.86236	-4.80452	0.00940258	0.139084	-2.81404
8013771	TLCD1	-0.607779	5.18105	-7.43717	0.00200122	0.0670348	-0.961375
8153550	NRBP2	-0.607742	6.37815	-3.42606	0.0281398	0.234595	-4.12135
8119689	PTK7	-0.607446	6.85606	-10.2374	0.000612492	0.0401353	0.427175
8094609	FAM114A1	-0.607054	8.85538	-4.8528	0.00908793	0.136553	-2.7732
7981988	SNORD116@	-0.605774	9.84952	-8.41525	0.00127081	0.0545287	-0.423873
8143070	WDR91	-0.605646	6.83761	-8.65829	0.00114373	0.0522396	-0.299916
7927599	ASAH2	-0.604693	7.39601	-3.77859	0.0207363	0.200539	-3.75945
7895945	CFL1	-0.604534	8.054	-3.10315	0.0378574	0.27085	-4.47035
8096314	PKD2	-0.604468	7.36608	-6.23917	0.00377572	0.0888621	-1.71929
7964089	PAN2	-0.603959	6.56449	-4.0619	0.0164395	0.180491	-3.48281
7928770	CDHR1	-0.603945	5.45025	-3.27588	0.0322354	0.250196	-4.28158
8158627	NCS1	-0.603524	8.76585	-4.4102	0.0125422	0.159763	-3.15934
7988286	SPG11	-0.603254	7.30878	-3.52728	0.0257286	0.224248	-4.01541
7973770	SCFD1	-0.603247	8.03444	-5.60925	0.00550453	0.107059	-2.17138
7995448	CNEP1R1	-0.603225	7.36754	-3.52792	0.0257141	0.224248	-4.01474
7926170	DHTKD1	-0.60282	6.73576	-3.84588	0.0196034	0.195099	-3.69261
8112841	HOMER1	-0.601014	5.18238	-8.16351	0.00142158	0.0572142	-0.556108
8003667	SERPINF1	-0.600264	5.10773	-3.03866	0.0402492	0.279024	-4.54204
8070411	C21ORF88	-0.599507	6.07112	-5.33148	0.00657335	0.115824	-2.3844
7916669	DOCK7	-0.599175	7.99434	-6.53941	0.00319038	0.0827912	-1.51765
8112857	MTX3	-0.599126	5.91159	-10.5832	0.000540705	0.0386217	0.570473
7955887	HOXC5	-0.598004	5.02785	-6.39085	0.00346474	0.0858375	-1.61636
8171148	ARSD	-0.596654	5.88824	-4.36695	0.0129598	0.161765	-3.19854
8105878	RAD17	-0.596596	6.70959	-3.26781	0.0324751	0.250907	-4.2903
8177478	RAD17	-0.596512	6.8797	-3.16337	0.0357742	0.262988	-4.404
7900159	DNALI1	-0.596341	6.2771	-3.48384	0.0267319	0.228984	-4.06067
8091354	HLTF	-0.59456	7.79402	-3.34356	0.0303073	0.242604	-4.20892
8143850	CDK5	-0.594365	7.82294	-3.59763	0.0241977	0.216706	-3.94273
7981960	SNORD116-6	-0.594364	6.76922	-4.12742	0.0156046	0.175715	-3.42059
8126382	C6orf132	-0.594225	5.94453	-3.54537	0.0253241	0.222075	-3.99664
8180379	MXRA7	-0.593229	9.67226	-9.09699	0.000951997	0.0489176	-0.0848592
8127419	ADH5P4	-0.593092	7.37035	-11.1572	0.0004433	0.0349494	0.797297
8166500	ZFX	-0.592641	7.64956	-4.50209	0.0117083	0.15532	-3.07695
8076113	FAM227A	-0.592578	5.6111	-8.15198	0.00142901	0.0572802	-0.562264
8129317	SERINC1	-0.592275	9.4783	-5.50602	0.00587479	0.109587	-2.24952
8068254	IL10RB	-0.591174	7.86344	-2.93246	0.0445889	0.292432	-4.66151
8155514	FAM27E2	-0.590992	6.85686	-3.15617	0.036016	0.26403	-4.4119
7986515	LOC101060703	-0.59092	8.61105	-3.13469	0.036749	0.266586	-4.43553
7986525	LOC101060703	-0.59092	8.61105	-3.13469	0.036749	0.266586	-4.43553
8139947	NSUN5P2	-0.590708	6.92692	-8.79608	0.0010787	0.0513105	-0.23119
8132214	FKBP9	-0.590542	6.67314	-5.52142	0.00581765	0.109273	-2.23779
8111666	RNU6-2	-0.589681	7.73892	-5.63279	0.0054242	0.106492	-2.15374
8094911	ATP10D	-0.589308	7.90734	-3.44085	0.0277712	0.233096	-4.10577
7955694	IGFBP6	-0.588247	6.90024	-3.04947	0.0398362	0.277611	-4.52998
7895211	7895211	-0.588027	7.75996	-4.40719	0.0125708	0.159942	-3.16206
8092514	MAGEF1	-0.587637	7.14961	-6.49618	0.00326734	0.0833661	-1.54616
7978260	DHRS1	-0.587479	7.1181	-3.84576	0.0196054	0.195099	-3.69273
7951966	FXYD2	-0.587454	7.03467	-5.00437	0.00818061	0.129709	-2.64699
8047272	SPATS2L	-0.586782	9.67671	-7.08581	0.00238704	0.0723146	-1.17124
8131539	TMEM106B	-0.586499	8.49633	-4.80483	0.00940048	0.139084	-2.81377
7904695	LOC100996517	-0.585793	9.94928	-3.02147	0.0409166	0.281197	-4.56126
7936937	UROS	-0.585763	8.59681	-6.33478	0.00357587	0.0866143	-1.65416
7942503	PPME1	-0.585582	9.15233	-4.16487	0.0151505	0.173724	-3.3853
8041676	DYNC2LI1	-0.585529	5.17066	-8.63075	0.0011573	0.0524233	-0.313784
7961295	TAS2R43	-0.585485	4.37594	-4.08925	0.0160845	0.178701	-3.45675
7893867	7893867	-0.584591	6.57608	-4.41619	0.0124857	0.159495	-3.15394
8011823	ZNF594	-0.584082	6.10955	-4.3766	0.0128652	0.16132	-3.18978
8021966	ENOSF1	-0.583892	7.66616	-3.60329	0.0240794	0.21652	-3.93692
7914592	TMEM54	-0.583599	7.6482	-6.82893	0.00272892	0.0774637	-1.33093
8107520	TNFAIP8	-0.583442	5.43248	-3.37412	0.029482	0.240015	-4.17636
8088919	ROBO1	-0.581593	8.68331	-6.04376	0.00422908	0.0948751	-1.85518
8000013	ERI2	-0.581458	5.91543	-4.5086	0.0116518	0.154889	-3.07115
8103834	AGA	-0.581272	7.22288	-4.54194	0.0113677	0.152626	-3.04159
8061114	DSTN	-0.581269	9.61627	-9.86786	0.000702876	0.0421027	0.26818
8049044	ARMC9	-0.580918	6.63573	-8.28061	0.00134882	0.0555838	-0.4941
7986293	MCTP2	-0.580624	5.12508	-7.01806	0.00247178	0.0736821	-1.21283
7971122	RNA5SP26	-0.580369	4.97881	-3.15433	0.036078	0.26431	-4.41392
8099099	TMEM128	-0.580337	6.05028	-4.51094	0.0116316	0.154889	-3.06907
8100298	OCIAD2	-0.580001	7.69291	-4.14884	0.0153428	0.174896	-3.40038
8151296	LACTB2	-0.579609	6.48441	-3.4352	0.0279113	0.233802	-4.11171
7968711	COG6	-0.579351	8.00038	-2.97669	0.0427174	0.286413	-4.61154
8098006	GLRB	-0.579138	5.1054	-3.61995	0.0237352	0.215362	-3.91985
7965846	CCDC53	-0.578758	7.73584	-4.52887	0.0114781	0.153631	-3.05316
7904812	LOC101060431	-0.578692	8.34468	-4.5899	0.0109738	0.149567	-2.99932
8180377	MXRA7	-0.57866	9.99048	-8.80594	0.00107423	0.0512993	-0.226317
8127094	GSTA4	-0.578397	7.16708	-3.40452	0.0286873	0.236964	-4.14411
8100318	SGCB	-0.576945	9.32131	-8.84018	0.00105887	0.0509496	-0.209429
8133623	RNY4P7	-0.576732	5.59185	-5.21323	0.00710526	0.119984	-2.47782
8139975	RNY4P7	-0.576732	5.59185	-5.21323	0.00710526	0.119984	-2.47782
8120335	FAM83B	-0.576597	5.41153	-3.81243	0.0201571	0.19781	-3.72575
7944667	SORL1	-0.576186	5.44762	-5.53603	0.00576408	0.10908	-2.22669
8020955	MOCOS	-0.575796	5.34502	-3.61471	0.0238429	0.215739	-3.92522
7966089	CMKLR1	-0.575782	5.14795	-4.07488	0.0162698	0.179961	-3.47043
8076533	PACSIN2	-0.575401	8.29579	-8.49562	0.00122692	0.0537536	-0.382485
8017186	HEATR6	-0.575277	7.64225	-6.31797	0.00361004	0.0866143	-1.66555
7897263	RNF207	-0.575238	6.50691	-8.92805	0.00102069	0.050275	-0.166392
7893104	7893104	-0.575133	7.52136	-3.63232	0.0234832	0.214284	-3.90719
7915578	TMEM53	-0.574795	6.87919	-3.48868	0.0266178	0.228544	-4.05561
8092067	RPL22L1	-0.574438	6.73409	-4.28017	0.0138499	0.165945	-3.27802
8101701	PPM1K	-0.574208	5.52216	-6.42497	0.00339922	0.0849729	-1.59351
8174313	MORC4	-0.573802	7.07148	-6.27596	0.00369722	0.0876827	-1.69413
7895493	7895493	-0.573471	6.15597	-4.2979	0.0136621	0.164881	-3.26169
7981996	SNORD116-24	-0.572892	9.0792	-8.32575	0.00132202	0.055198	-0.470429
8066279	ZHX3	-0.571917	6.67314	-3.87085	0.0192022	0.193818	-3.66799
7915392	HIVEP3	-0.570714	5.56	-8.88227	0.00104036	0.0507931	-0.188759
8042310	SLC1A4	-0.570027	6.59579	-3.895	0.0188234	0.192554	-3.64427
8170635	ZNF275	-0.569812	7.16407	-10.6995	0.000518969	0.0381459	0.617482
8107208	FER	-0.569578	6.51216	-5.65908	0.00533615	0.105824	-2.1341
8134079	GTPBP10	-0.568736	7.88016	-7.86478	0.00163062	0.0605134	-0.718367
8086908	PLXNB1	-0.567662	6.05299	-5.85656	0.00472821	0.100529	-1.98897
7927876	TET1	-0.567236	5.25965	-7.66796	0.00178952	0.0635529	-0.828591
7966266	RN7SL1	-0.567187	5.83699	-3.58728	0.024416	0.217665	-3.95338
7905028	LOC645166	-0.567161	8.24555	-9.18066	0.000920116	0.0478658	-0.045058
8169294	COL4A5	-0.566852	6.31693	-3.8657	0.0192842	0.194217	-3.67306
8075263	NIPSNAP1	-0.566179	8.13494	-3.79489	0.0204549	0.199264	-3.7432
7894660	7894660	-0.565802	5.00767	-7.79894	0.00168175	0.0615446	-0.754941
7910680	GPR137B	-0.564998	6.89249	-3.81069	0.0201863	0.197922	-3.72747
7929201	BTAF1	-0.56354	7.13974	-5.18622	0.0072341	0.121042	-2.49939
8079772	APEH	-0.563235	7.9405	-3.56657	0.0248597	0.220072	-3.97472
8125752	CUTA	-0.562526	8.8094	-3.84731	0.0195803	0.195046	-3.6912
7916443	USP24	-0.562323	7.47192	-4.74406	0.00981562	0.141731	-2.8656
8042917	DOK1	-0.561641	6.32368	-8.48243	0.00123399	0.0539216	-0.389251
7917120	USP33	-0.561624	6.65824	-4.44759	0.0121945	0.157502	-3.12568
7892705	7892705	-0.561231	7.36147	-3.80126	0.0203461	0.198709	-3.73685
7973158	ARHGEF40	-0.560841	5.31191	-8.55371	0.00119637	0.0529026	-0.352821
8007949	EFCAB13	-0.560494	5.18304	-4.46489	0.0120375	0.156941	-3.11016
8117458	BTN3A1	-0.560432	5.6834	-2.87568	0.0471342	0.30019	-4.72609
8041853	EPCAM	-0.560251	5.09491	-3.26099	0.0326791	0.251762	-4.29767
7992789	TNFRSF12A	-0.559879	9.68869	-3.23754	0.0333925	0.254666	-4.32307
8130505	EZR	-0.559363	9.68279	-3.1131	0.0375035	0.26936	-4.45935
7959786	AACS	-0.559175	7.56509	-6.66251	0.00298318	0.0799123	-1.43736
8121161	UFL1	-0.559131	7.81427	-4.49066	0.0118083	0.155488	-3.08713
8100328	USP46	-0.559106	7.46849	-2.97747	0.0426854	0.286266	-4.61066
7979824	ACTN1	-0.559065	11.0622	-5.55678	0.00568903	0.108617	-2.21095
8131143	LFNG	-0.558259	5.37513	-4.89379	0.00883087	0.134327	-2.73878
8161147	HINT2	-0.557864	8.51482	-2.86901	0.0474443	0.300848	-4.73371
8106962	ARSK	-0.557477	6.88278	-2.91104	0.0455295	0.29578	-4.68581
8132218	BBS9	-0.557426	6.31205	-5.60021	0.0055358	0.107104	-2.17818
7981046	IFI27L2	-0.556413	7.89231	-3.90152	0.0187228	0.192178	-3.63788
8171587	PHKA2	-0.556188	6.84241	-9.64513	0.000765477	0.0443271	0.169242
8103389	CTSO	-0.555621	5.00558	-3.8634	0.0193208	0.194217	-3.67532
8022692	DSC3	-0.555235	4.77538	-3.31416	0.0311277	0.245898	-4.2404
8134712	AP4M1	-0.55424	6.69237	-5.1999	0.00716848	0.120428	-2.48845
7981982	SNORD116@	-0.554095	10.2852	-7.52889	0.00191354	0.0657534	-0.908137
7981986	SNORD116@	-0.554095	10.2852	-7.52889	0.00191354	0.0657534	-0.908137
7975095	PLEKHG3	-0.553706	5.76011	-3.80817	0.0202288	0.198236	-3.72998
8161446	FAM27E3	-0.553243	7.01993	-3.14996	0.0362261	0.264871	-4.41873
8077929	8077929	-0.55265	5.06389	-7.33817	0.00210154	0.0682293	-1.01955
7999319	CARHSP1	-0.551641	8.07436	-5.56624	0.00565519	0.108406	-2.20379
8109326	SMIM3	-0.551121	6.01631	-8.56871	0.00118864	0.0527707	-0.34519
8172827	KDM5C	-0.549722	8.08146	-7.05977	0.00241918	0.0729374	-1.18718
8175261	MIR503	-0.549247	6.68799	-4.75321	0.0097517	0.141201	-2.85777
8058837	PECR	-0.548354	5.16925	-5.86629	0.00470054	0.100244	-1.98192
8018786	MXRA7	-0.548264	5.86766	-7.35102	0.00208817	0.0680497	-1.01196
8167287	PORCN	-0.54806	7.79037	-4.59665	0.0109197	0.149274	-2.9934
7930311	GSTO2	-0.547394	6.27925	-3.95828	0.0178732	0.187914	-3.58254
7948176	TNKS1BP1	-0.546236	7.20868	-6.16547	0.00393929	0.0905393	-1.7701
7958620	IFT81	-0.54536	5.60634	-7.86697	0.00162896	0.0605134	-0.717156
7970844	KATNAL1	-0.545013	7.44654	-4.70894	0.0100658	0.143984	-2.89578
7939298	CAT	-0.544539	7.82977	-3.90792	0.0186247	0.192003	-3.63162
8001449	IRX3	-0.544465	6.04338	-5.32734	0.00659112	0.115824	-2.38764
7915091	MTF1	-0.54408	7.44767	-2.96115	0.0433642	0.288254	-4.62906
8120239	TMEM14A	-0.543784	8.15621	-4.23742	0.0143157	0.169152	-3.31757
7913824	C1orf63	-0.5435	6.80651	-4.0391	0.0167426	0.181898	-3.50461
8103646	NEK1	-0.543124	6.40271	-7.58611	0.00186126	0.0648267	-0.87524
8055377	ZRANB3	-0.543039	5.68231	-3.42546	0.028155	0.234649	-4.12199
8003180	ZDHHC7	-0.542868	8.5294	-9.93391	0.000685552	0.0418074	0.297065
8110932	SEMA5A	-0.542449	5.80457	-5.65924	0.0053356	0.105824	-2.13397
8167656	MAGED1	-0.541238	9.61867	-4.51825	0.0115687	0.154329	-3.06258
7968872	DNAJC15	-0.541229	9.44049	-9.00695	0.000987863	0.0496597	-0.128118
7910030	DNAH14	-0.540963	4.82649	-9.88774	0.000697603	0.0420296	0.276897
8003171	COTL1	-0.54072	8.88462	-3.5275	0.0257236	0.224248	-4.01517
8133360	CLDN4	-0.540403	5.06874	-8.60293	0.00117122	0.0526292	-0.327837
8127767	ELOVL4	-0.540365	5.83198	-4.36768	0.0129526	0.161765	-3.19788
8068401	CBR1	-0.540323	7.15901	-3.03217	0.0404996	0.279707	-4.54929
8075728	MYH9	-0.539845	10.4516	-4.98258	0.00830396	0.130793	-2.66495
8158431	PHYHD1	-0.539433	5.89174	-5.66772	0.00530759	0.105811	-2.12766
8155327	ALDH1B1	-0.539107	8.55956	-4.46191	0.0120644	0.156941	-3.11284
8019392	FASN	-0.538401	8.40791	-4.34484	0.0131798	0.162987	-3.21869
8147469	CPQ	-0.537819	7.26219	-3.06736	0.0391632	0.275749	-4.51005
7991034	HOMER2	-0.537518	5.63643	-5.67911	0.00527024	0.105522	-2.11918
7907171	BLZF1	-0.536831	9.08643	-9.9907	0.000671084	0.0416109	0.321734
8128383	COQ3	-0.535715	6.19281	-3.16763	0.0356319	0.262486	-4.39932
7974725	JKAMP	-0.53567	8.82143	-9.51514	0.000805247	0.0444649	0.110374
8042195	AHSA2	-0.535527	6.97897	-3.23561	0.0334521	0.254887	-4.32517
8108166	TXNDC15	-0.535295	7.23027	-2.88951	0.0464987	0.298485	-4.71031
7982535	C15orf41	-0.534755	8.74086	-3.30625	0.0313529	0.247032	-4.24889
7954613	CCDC91	-0.534417	7.444	-3.93621	0.018198	0.189437	-3.60401
8078738	OXSR1	-0.53433	8.99033	-4.68186	0.010264	0.144824	-2.91916
8120194	TFAP2B	-0.533825	5.40868	-3.69039	0.0223432	0.2086	-3.84813
7936673	RGS10	-0.533615	6.58357	-7.86254	0.00163233	0.0605134	-0.719606
8058570	C2ORF67	-0.533474	5.39355	-4.62501	0.0106959	0.147659	-2.96858
7926334	OLAH	-0.533359	4.73256	-5.66329	0.00532221	0.105824	-2.13096
8124040	ATXN1	-0.53299	6.86708	-8.52001	0.00121398	0.0534679	-0.370003
7895019	7895019	-0.532946	7.57016	-8.19918	0.00139891	0.056919	-0.53713
8126658	SLC35B2	-0.532598	8.60293	-4.73261	0.00989635	0.142341	-2.87543
8056217	MXRA7	-0.532448	9.73969	-5.61701	0.00547789	0.106889	-2.16556
8032789	STAP2	-0.532142	6.03583	-4.32386	0.0133928	0.164043	-3.23787
8089112	FILIP1L	-0.531985	6.39698	-4.6583	0.0104404	0.146011	-2.9396
8044450	ZC3H6	-0.531584	5.56328	-3.07516	0.0388743	0.274644	-4.50139
8106107	PTCD2	-0.531385	6.13319	-6.02384	0.00427898	0.0953753	-1.86924
8116859	TMEM14C	-0.531139	10.5697	-9.87573	0.000700782	0.0421027	0.271634
8010562	BAIAP2	-0.530986	6.90025	-5.43529	0.00614627	0.11171	-2.30375
7922268	KIFAP3	-0.52996	7.42978	-6.70846	0.00291014	0.0793844	-1.40773
7990151	PKM	-0.529455	11.3087	-5.88805	0.00463934	0.0993414	-1.9662
8114006	8114006	-0.528976	4.71493	-4.26551	0.0140075	0.166859	-3.29155
8058147	PPIL3	-0.528837	7.6778	-8.06721	0.00148511	0.0582447	-0.607766
8047577	CARF	-0.528416	4.80083	-5.52398	0.00580821	0.109263	-2.23584
8094228	BST1	-0.527114	6.89778	-8.57753	0.00118412	0.0527707	-0.34071
7964033	ANKRD52	-0.526793	7.98403	-5.48401	0.00595765	0.110493	-2.26634
7894939	7894939	-0.526419	4.71581	-3.96313	0.0178028	0.187519	-3.57784
7984771	LOXL1	-0.525799	7.11155	-2.99872	0.04182	0.283594	-4.58676
7892533	7892533	-0.525161	7.76447	-3.87066	0.0192053	0.193818	-3.66818
8044236	GCC2	-0.524772	7.17854	-6.66767	0.00297487	0.0798824	-1.43402
7994981	ORAI3	-0.524763	7.17242	-3.92753	0.0183275	0.190287	-3.61246
8035795	ZNF626	-0.524529	7.68709	-8.55031	0.00119814	0.0529102	-0.354552
8059801	USP40	-0.524139	6.51378	-3.89917	0.018759	0.192178	-3.64018
8144488	LINC00965	-0.523951	6.14992	-3.86161	0.0193496	0.19422	-3.67709
8117510	HMGN4	-0.523764	8.6789	-8.74162	0.00110383	0.0514047	-0.258223
7949904	UNC93B1	-0.52332	6.41275	-4.69394	0.010175	0.144758	-2.90872
7916356	HSPB11	-0.52303	6.11551	-7.95809	0.00156144	0.0592831	-0.667041
8001818	TK2	-0.522982	6.70983	-4.25476	0.0141244	0.167785	-3.30149
8116227	CLK4	-0.522681	5.12423	-6.72294	0.00288759	0.0793844	-1.39844
8087860	TWF2	-0.522462	8.90877	-4.47778	0.0119222	0.156288	-3.09863
7896108	PARK7	-0.522247	10.2985	-4.32177	0.0134142	0.164043	-3.23978
7990092	MYO9A	-0.52189	6.85355	-3.95064	0.0179849	0.18885	-3.58997
7908041	LAMC1	-0.521687	9.81395	-2.8683	0.0474773	0.300885	-4.73451
8168424	SLC16A2	-0.521105	6.13975	-7.27168	0.00217244	0.06942	-1.05903
8094460	RBPJ	-0.520779	8.36642	-4.94124	0.00854437	0.132203	-2.6992
8120362	BEND6	-0.519802	5.09985	-6.29869	0.00364974	0.0870842	-1.67864
8129099	TSPYL1	-0.519757	9.2205	-4.10574	0.015875	0.177371	-3.4411
7981978	SNORD116-15	-0.519751	10.5548	-8.72769	0.00111038	0.0514693	-0.265163
7928444	VCL	-0.519429	9.47738	-8.86852	0.00104636	0.0509198	-0.195501
8074399	CLTCL1	-0.519336	6.55863	-5.58331	0.00559482	0.107683	-2.19091
8068522	TTC3	-0.519153	8.7677	-3.38729	0.0291347	0.238295	-4.16237
7932966	ITGB1	-0.518837	11.0146	-7.79289	0.00168654	0.0615754	-0.758313
8163086	TMEM245	-0.518825	8.54013	-6.70801	0.00291084	0.0793844	-1.40802
8138647	C7orf31	-0.517858	5.38596	-3.29405	0.031704	0.248428	-4.26201
8007637	FZD2	-0.517716	5.81232	-6.91888	0.00260268	0.0753961	-1.27439
8067113	ZNF217	-0.516885	7.97033	-6.69292	0.00293459	0.0797607	-1.41773
8028872	LTBP4	-0.516548	6.58865	-7.95889	0.00156087	0.0592831	-0.666606
8141311	FAM200A	-0.515482	4.84041	-5.40147	0.00628156	0.112859	-2.32989
8137215	LRRC61	-0.515454	5.95541	-4.83147	0.00922534	0.137685	-2.79121
8171758	SCARNA9L	-0.515397	5.32931	-5.12138	0.00755533	0.124416	-2.55155
8107532	HSD17B4	-0.515383	8.61754	-3.91984	0.0184434	0.190954	-3.61997
8102745	PGRMC2	-0.514551	9.15719	-4.59115	0.0109637	0.149553	-2.99822
8041820	SOCS5	-0.514522	7.07275	-4.2353	0.0143393	0.169273	-3.31954
8149399	LONRF1	-0.514052	5.84349	-4.36675	0.0129618	0.161765	-3.19873
7928300	ANAPC16	-0.513859	7.37725	-3.28763	0.0318906	0.24903	-4.26892
8144528	TNKS	-0.513619	7.73109	-3.48411	0.0267254	0.228984	-4.06038
7991047	LOC100131860	-0.513425	5.18955	-3.61188	0.0239012	0.215952	-3.92812
8134180	ANKIB1	-0.513308	8.77863	-3.52705	0.0257336	0.224248	-4.01564
7965064	OSBPL8	-0.513108	8.32543	-7.10486	0.00236388	0.0719989	-1.15962
7926345	RPP38	-0.513084	7.21072	-3.19387	0.0347712	0.259591	-4.37061
8065469	ABHD12	-0.512472	8.26657	-5.8338	0.00479375	0.101149	-2.00548
7947681	ARHGAP1	-0.512274	9.74833	-4.26725	0.0139887	0.166708	-3.28994
8036936	LOC100130713	-0.511982	6.72744	-2.87127	0.0473387	0.30062	-4.73112
8106761	RNU6-2	-0.511527	6.80697	-3.67426	0.022653	0.210073	-3.86448
8107066	LNPEP	-0.5115	8.7157	-3.11009	0.0376098	0.269685	-4.46267
8162610	CDC14B	-0.510708	5.43978	-5.33057	0.00657726	0.115824	-2.38511
8135990	FLNC	-0.510334	8.66966	-7.58226	0.00186472	0.0648794	-0.877446
8166956	KDM6A	-0.510228	7.33445	-4.68499	0.0102409	0.144758	-2.91646
7990253	NPTN	-0.508489	9.11083	-3.48044	0.0268123	0.229457	-4.06423
8117018	RNU6-2	-0.507647	4.42358	-6.30881	0.00362884	0.0868027	-1.67177
7929840	PAX2	-0.50751	6.04642	-2.99881	0.0418164	0.283594	-4.58666
7894112	7894112	-0.5075	5.57937	-3.85964	0.0193811	0.194377	-3.67903
8022646	KCTD1	-0.507075	5.71284	-5.09527	0.00768959	0.125791	-2.57269
8029465	BCL3	-0.506987	7.77637	-4.51052	0.0116352	0.154889	-3.06945
8081867	TIMMDC1	-0.506575	10.6882	-4.98918	0.00826633	0.130386	-2.6595
8043377	WBP1	-0.506562	8.06505	-3.94166	0.0181171	0.189198	-3.5987
8143433	MRPS33	-0.506407	6.0336	-3.60236	0.0240987	0.216525	-3.93787
8053142	RTKN	-0.504762	6.09407	-5.9924	0.00435925	0.0961257	-1.89152
7961891	BHLHE41	-0.504319	5.70121	-5.51253	0.00585053	0.109409	-2.24456
8053599	WBP1	-0.503524	8.06934	-3.85135	0.0195147	0.194895	-3.68721
7896708	IL2RB	-0.50347	5.12694	-6.42325	0.00340248	0.0849906	-1.59466
8173531	HDAC8	-0.503399	8.21942	-3.2451	0.0331604	0.253767	-4.31487
7947744	LRP4	-0.50314	6.76463	-8.183	0.00140914	0.057011	-0.545727
7909954	DISP1	-0.502433	5.47773	-5.46422	0.0060334	0.111008	-2.2815
8088458	FHIT	-0.502028	5.15876	-7.59209	0.0018559	0.0648267	-0.871815
8107259	SLC25A46	-0.501837	8.71801	-5.91704	0.00455936	0.0983881	-1.94535
8017162	RNFT1	-0.501767	8.20501	-4.17518	0.0150284	0.172969	-3.37564
7981992	SNRPN	-0.501624	4.93968	-4.71684	0.0100089	0.143402	-2.88898
7988426	SLC30A4	-0.501385	6.00737	-6.44115	0.00336869	0.0849034	-1.58271
8092230	ZMAT3	-0.501148	8.54012	-4.39588	0.0126787	0.160702	-3.1723
8121212	BDH2P1	-0.500913	7.79814	-5.29822	0.00671784	0.116806	-2.4105
8151967	STK3	-0.499687	7.13929	-4.41598	0.0124877	0.159495	-3.15413
8093112	UBXN7	-0.499544	8.83914	-3.98681	0.0174638	0.185959	-3.55492
7938485	MICAL2	-0.499203	9.23788	-6.34663	0.00355203	0.0862702	-1.64615
7909510	HHAT	-0.498942	5.35387	-3.07227	0.0389809	0.275142	-4.50459
8132557	AEBP1	-0.498622	7.63347	-4.95088	0.00848753	0.131955	-2.69119
8109597	UBLCP1	-0.498084	8.77703	-8.32946	0.00131985	0.055198	-0.468491
8115210	TNIP1	-0.497862	7.13503	-8.21812	0.00138706	0.0565991	-0.527083
7972810	CARS2	-0.49775	8.62126	-3.81379	0.0201342	0.197711	-3.7244
8157761	NEK6	-0.497509	8.08129	-6.31645	0.00361316	0.0866143	-1.66658
7957551	SOCS2	-0.496892	6.30353	-7.0389	0.00244533	0.0733263	-1.2
7904158	OLFML3	-0.496776	5.35195	-3.48676	0.0266628	0.228812	-4.05761
8138045	EIF2AK1	-0.496412	9.42437	-3.74697	0.0212959	0.203377	-3.7911
8016438	HOXB2	-0.495903	8.52503	-7.1216	0.00234374	0.0716668	-1.14942
7981994	SNORD116-23	-0.49566	4.84035	-5.51255	0.00585046	0.109409	-2.24454
7924307	SNORD116-17	-0.49511	5.42882	-5.51518	0.00584072	0.109409	-2.24254
7899284	TRNP1	-0.494428	7.62105	-8.46122	0.00124547	0.0541608	-0.400153
8096959	ANK2	-0.494412	4.95042	-5.74459	0.00506171	0.103653	-2.07074
8130628	AGPAT4	-0.493793	6.53762	-3.41515	0.0284156	0.235631	-4.13287
8155268	POLR1E	-0.4937	7.88653	-5.03637	0.00800346	0.128188	-2.62071
8128371	FAXC	-0.493639	5.85473	-7.72642	0.00174039	0.0627983	-0.795569
8089627	SPICE1	-0.49345	6.44212	-3.77805	0.0207458	0.200573	-3.75999
8010766	8010766	-0.493179	7.25138	-5.44556	0.00610593	0.111524	-2.29585
7995421	LONP2	-0.492989	8.82673	-4.37213	0.0129089	0.161504	-3.19383
8047659	ABI2	-0.492927	8.40148	-4.42031	0.0124471	0.159309	-3.15022
7960689	MLF2	-0.492328	10.3576	-4.09685	0.0159875	0.178039	-3.44953
8013660	ALDOC	-0.492002	7.03351	-3.85924	0.0193876	0.194384	-3.67943
8113103	KIAA0825	-0.49156	4.82665	-4.54905	0.0113083	0.152253	-3.0353
7894607	7894607	-0.491445	7.12033	-4.15947	0.015215	0.174034	-3.39038
7943314	JRKL	-0.490471	6.45104	-4.96923	0.00838069	0.131255	-2.67599
7981943	PAR5	-0.490202	5.28465	-3.81073	0.0201856	0.197922	-3.72743
8171708	CXORF23	-0.490119	5.20132	-5.73166	0.00510208	0.104025	-2.08027
8106068	MCCC2	-0.490037	7.8077	-3.83217	0.0198281	0.195949	-3.70617
8177601	MCCC2	-0.490037	7.8077	-3.83217	0.0198281	0.195949	-3.70617
8141765	LOC100132214	-0.489671	5.85192	-2.89696	0.0461605	0.297409	-4.70182
8042259	MDH1	-0.489276	8.54548	-8.76567	0.00109264	0.0514047	-0.246264
7915801	POMGNT1	-0.488378	7.97617	-3.76341	0.0210027	0.202001	-3.77462
7958600	ANKRD13A	-0.487879	8.00031	-2.83062	0.0492757	0.307015	-4.77767
8141024	BET1	-0.487623	8.06441	-4.67255	0.0103333	0.145146	-2.92723
7907404	SUCO	-0.487562	7.45926	-7.77302	0.00170242	0.0619921	-0.769418
7957386	ACSS3	-0.487338	5.04148	-3.83646	0.0197574	0.195703	-3.70192
7949754	CLCF1	-0.486057	6.54378	-3.60361	0.0240727	0.216518	-3.9366
7927998	HKDC1	-0.48585	5.45413	-5.46458	0.006032	0.111008	-2.28122
7937508	CD151	-0.485589	10.5664	-7.43534	0.00200302	0.0670348	-0.962443
8151906	GDF6	-0.485533	5.23852	-7.89254	0.00160965	0.0601761	-0.703037
7899244	PIGV	-0.485088	6.3813	-3.29167	0.031773	0.248695	-4.26457
8107942	RAD50	-0.484464	8.17728	-3.33295	0.0306003	0.243947	-4.22026
8103769	HPGD	-0.484459	4.83173	-4.00735	0.0171762	0.184179	-3.53511
7975863	C14ORF118	-0.484343	8.3979	-3.26153	0.032663	0.251696	-4.29709
8072710	APOL6	-0.484073	6.31327	-4.19113	0.0148417	0.17195	-3.3607
8091954	GOLIM4	-0.484006	8.71271	-4.94175	0.00854133	0.132203	-2.69877
7958692	TCTN1	-0.482492	6.93259	-6.23843	0.00377733	0.0888621	-1.7198
8133549	GTF2IRD2	-0.482135	5.36698	-4.67187	0.0103383	0.145146	-2.92781
7980616	PTPN21	-0.481971	6.68236	-3.74372	0.0213544	0.203673	-3.79436
7933290	BMS1P5	-0.481431	8.06248	-5.79998	0.00489322	0.102063	-2.03012
8117321	TRIM38	-0.481374	7.07848	-3.7452	0.0213276	0.203539	-3.79287
7959638	TCTN2	-0.481336	7.30849	-4.6534	0.0104775	0.146035	-2.94385
8006123	CPD	-0.481187	8.97824	-4.55461	0.011262	0.151819	-3.03039
7995492	ADCY7	-0.481111	6.31463	-5.47015	0.00601058	0.110997	-2.27695
7925918	AKR1C1	-0.481046	6.09437	-4.13754	0.0154802	0.175568	-3.41103
7894026	7894026	-0.480257	7.6779	-3.67154	0.0227058	0.210419	-3.86725
7908793	ELF3	-0.480219	5.39986	-6.02141	0.00428511	0.0953753	-1.87096
8151824	RAD54B	-0.479849	6.12377	-4.14222	0.0154232	0.175512	-3.40662
7896312	7896312	-0.479594	5.65229	-3.17351	0.0354371	0.262099	-4.39289
7938154	ILK	-0.479506	9.37598	-6.54347	0.00318325	0.0827881	-1.51497
8042113	RNU1-5	-0.47926	5.38078	-4.50851	0.0116526	0.154889	-3.07124
8027323	ZNF257	-0.479046	4.92435	-6.86583	0.00267624	0.0765848	-1.30765
8178977	TAPBP	-0.479015	9.56935	-4.57497	0.0110946	0.150353	-3.01244
8176026	FLNA	-0.478967	10.3209	-7.36938	0.00206925	0.0677481	-1.00113
7895155	7895155	-0.478922	4.87032	-5.18448	0.00724248	0.121122	-2.50078
8113050	CETN3	-0.478019	5.1064	-5.27336	0.00682843	0.117682	-2.43011
8071804	AP000351.3	-0.477935	7.25166	-8.27547	0.00135192	0.0556426	-0.496806
7993114	METTL22	-0.477746	6.90422	-5.32806	0.00658801	0.115824	-2.38708
8041592	EML4	-0.477661	8.83415	-7.04952	0.00243197	0.0731067	-1.19347
7975068	ZBTB1	-0.476435	7.07788	-5.33359	0.00656431	0.115824	-2.38275
7953812	PHC1	-0.476045	7.27328	-2.97573	0.0427572	0.286478	-4.61262
8127787	IBTK	-0.475905	8.69631	-3.69958	0.0221688	0.207814	-3.83883
7903203	SNX7	-0.475348	7.51191	-6.81365	0.00275111	0.077679	-1.3406
7981919	SNRPN	-0.475042	7.84534	-8.72225	0.00111295	0.0514693	-0.267877
8070239	HLCS	-0.474879	6.54703	-5.0424	0.00797061	0.128065	-2.61577
7986383	IGF1R	-0.474713	6.33298	-6.9994	0.00249578	0.0739624	-1.22435
7893492	7893492	-0.474436	4.10395	-6.31824	0.00360948	0.0866143	-1.66536
8057689	OSGEPL1	-0.474201	6.29884	-6.44791	0.00335603	0.0848486	-1.57821
8054004	SEMA4C	-0.474148	6.83218	-6.50738	0.00324718	0.0832342	-1.53875
8027416	URI1	-0.47412	8.69236	-3.85545	0.0194484	0.194579	-3.68316
8041257	SLC30A6	-0.473128	9.09717	-4.07357	0.0162869	0.179988	-3.47168
7967486	CCDC92	-0.472972	7.69077	-3.87176	0.0191878	0.193818	-3.6671
7978428	STRN3	-0.472822	7.14865	-3.61403	0.0238569	0.215739	-3.92591
8063315	DDX27	-0.47276	6.64744	-4.5796	0.011057	0.150131	-3.00838
7984626	SENP8	-0.472691	5.50277	-6.04862	0.004217	0.094874	-1.85175
8169233	KRT18P49	-0.472322	5.50334	-2.97651	0.042725	0.286413	-4.61174
8154872	UBAP1	-0.471868	7.97825	-7.00104	0.00249366	0.0739624	-1.22334
8054377	FHL2	-0.471816	8.5491	-5.29868	0.00671582	0.116806	-2.41014
7934690	ZCCHC24	-0.471605	7.05532	-5.61124	0.00549771	0.107051	-2.1699
7896692	CHST2	-0.471261	7.43421	-8.79002	0.00108146	0.0513685	-0.23419
7953518	DSTNP2	-0.47106	6.70733	-6.17687	0.00391341	0.0901764	-1.7622
8139820	ZNF680	-0.471038	6.41807	-2.82347	0.049626	0.308111	-4.78589
7898663	PINK1	-0.470549	6.74371	-5.50092	0.00589384	0.109758	-2.25341
8102789	TERF1P3	-0.470537	7.99673	-4.65218	0.0104867	0.146099	-2.94491
7980580	GALC	-0.470303	6.98257	-4.46156	0.0120676	0.156941	-3.11315
8131860	MALSU1	-0.470246	9.6836	-7.0138	0.00247723	0.0737125	-1.21546
8112709	POC5	-0.469987	6.92735	-4.25587	0.0141123	0.167751	-3.30046
8143766	ACTR3C	-0.469781	4.93761	-2.834	0.0491113	0.306516	-4.7738
7935776	SCD	-0.469359	5.42294	-2.96733	0.0431057	0.28736	-4.62209
7896557	7896557	-0.469239	5.41971	-8.72309	0.00111255	0.0514693	-0.267458
7945781	PHLDA2	-0.468414	7.97397	-3.21578	0.0340712	0.257558	-4.34673
8036389	ZNF585B	-0.468412	5.59743	-4.27398	0.0139161	0.166499	-3.28372
7892632	7892632	-0.468297	4.83873	-6.35395	0.00353739	0.086264	-1.6412
7894925	7894925	-0.467451	4.58025	-7.99164	0.00153746	0.0591142	-0.648734
8090715	ACAD11	-0.467187	6.28837	-3.76833	0.0209158	0.201398	-3.7697
7941843	SSH3	-0.467058	6.14506	-6.76246	0.00282711	0.0786778	-1.37315
8126018	STK38	-0.466755	8.50386	-4.38213	0.0128113	0.161218	-3.18476
8168817	DRP2	-0.466408	5.18472	-6.01021	0.00431356	0.0957741	-1.87889
7977965	SLC22A17	-0.466002	7.14639	-4.20753	0.0146527	0.17089	-3.34538
8126710	SUPT3H	-0.465725	6.37486	-5.44089	0.00612424	0.111619	-2.29944
8180166	TAPBP	-0.465597	9.74512	-4.68896	0.0102115	0.144758	-2.91302
8174576	AMOT	-0.465263	5.20565	-3.49481	0.026474	0.2278	-4.04921
8036252	CLIP3	-0.464883	7.05248	-2.93548	0.0444581	0.291919	-4.65809
8112865	SERINC5	-0.464651	6.70576	-3.96329	0.0178006	0.187519	-3.57769
8139977	STAG3L3	-0.464608	8.77769	-3.87786	0.0190914	0.193699	-3.6611
7958761	ACAD10	-0.464347	5.57066	-4.89131	0.00884619	0.134437	-2.74086
7927267	FAM35A	-0.463759	7.89026	-5.66327	0.00532227	0.105824	-2.13097
8041561	MORN2	-0.463208	7.43143	-6.00158	0.00433561	0.0958403	-1.88501
8140356	HIP1	-0.463106	7.73047	-3.96596	0.0177619	0.187454	-3.5751
7931863	ASB13	-0.462946	5.57222	-7.94774	0.00156893	0.0594741	-0.672708
8133233	AUTS2	-0.462667	5.01213	-5.38011	0.00636887	0.113952	-2.34646
8070665	SIK1	-0.462622	6.98309	-4.24926	0.0141848	0.168142	-3.30659
8178244	RING1	-0.462501	6.9586	-3.63653	0.0233983	0.213743	-3.90289
8175217	GPC4	-0.462132	4.94054	-4.95006	0.00849237	0.131955	-2.69187
7927353	AGAP9	-0.461728	8.25019	-4.66902	0.0103597	0.145179	-2.93029
7933331	AGAP9	-0.461728	8.25019	-4.66902	0.0103597	0.145179	-2.93029
8028524	ACTN4	-0.461404	11.3882	-4.18709	0.0148887	0.172194	-3.36448
8058118	KCTD18	-0.459888	5.79508	-3.1713	0.03551	0.262235	-4.3953
7995787	MT1M	-0.459887	7.14925	-4.19738	0.0147693	0.171641	-3.35486
8128409	USP45	-0.459796	6.47788	-4.94892	0.00849902	0.131955	-2.69281
7956524	PIP4K2C	-0.459757	6.19506	-3.9947	0.0173527	0.185352	-3.54731
8131414	ZDHHC4	-0.459582	7.46366	-8.31155	0.00133038	0.0553722	-0.477865
8101260	ANTXR2	-0.459472	9.09667	-5.46113	0.00604533	0.111149	-2.28387
8048139	DNAPTP3	-0.459418	5.35768	-5.489	0.00593875	0.110286	-2.26252
8180318	TGIF1	-0.459337	9.24733	-8.22275	0.00138418	0.0565991	-0.524632
8167069	UBA1	-0.458866	10.5003	-4.73645	0.00986919	0.142011	-2.87213
7961540	RERG	-0.458624	5.21357	-3.96638	0.0177558	0.187454	-3.57469
8095021	SPATA18	-0.458601	6.29917	-3.96635	0.0177563	0.187454	-3.57473
7947015	TSG101	-0.457888	8.85345	-7.32604	0.00211426	0.0684809	-1.02672
8147848	OXR1	-0.457738	6.71495	-3.86319	0.0193243	0.194217	-3.67554
8067860	NF1P3	-0.457341	4.96413	-3.22685	0.0337239	0.256078	-4.33468
8122396	AIG1	-0.456475	6.94651	-7.92403	0.00158626	0.0599541	-0.685708
8062119	MT1L	-0.455662	9.51824	-6.39458	0.00345752	0.0857862	-1.61387
8180316	TGIF1	-0.455576	9.24892	-8.05012	0.00149676	0.0584948	-0.617002
8151436	PEX2	-0.455567	6.107	-3.46446	0.0271945	0.231052	-4.08096
7909214	RASSF5	-0.454164	5.39907	-8.49976	0.00122471	0.0537276	-0.380365
8023246	C18orf32	-0.454101	6.04421	-6.5112	0.00324035	0.0831731	-1.53624
8055702	NMI	-0.453985	6.31293	-3.8697	0.0192205	0.193818	-3.66913
7968928	TPT1-AS1	-0.453827	6.2468	-3.55764	0.0250541	0.220928	-3.98395
8086185	PLCD1	-0.453139	6.27999	-3.42107	0.0282657	0.235002	-4.12662
7923043	KCNT2	-0.453089	4.49476	-4.23085	0.014389	0.169476	-3.32367
7985016	SNX33	-0.45303	6.00853	-4.19429	0.0148051	0.171679	-3.35775
8091048	COPB2	-0.452287	9.17327	-3.04774	0.0399017	0.277828	-4.5319
7893405	7893405	-0.451484	5.25702	-3.2892	0.0318448	0.248789	-4.26723
7896381	7896381	-0.451305	8.22847	-6.08126	0.00413706	0.0937265	-1.82881
7939173	DEPDC7	-0.450965	4.87358	-6.00274	0.00433264	0.0958403	-1.88418
7942858	ANKRD42	-0.450916	6.65399	-3.90312	0.0186983	0.192178	-3.63632
7969228	ALG11	-0.450639	7.07168	-4.09838	0.0159681	0.177882	-3.44808
7947027	UEVLD	-0.450571	7.77182	-4.50061	0.0117212	0.15532	-3.07827
7974461	LGALS3	-0.45022	6.35691	-6.94549	0.00256673	0.0749191	-1.2578
8076673	LDOC1L	-0.449764	6.16044	-3.70949	0.0219829	0.206831	-3.82882
7933427	LOC399753	-0.44911	7.90445	-5.21347	0.00710412	0.119984	-2.47762
8031714	ZNF460	-0.449061	8.00774	-5.98431	0.00438019	0.0963323	-1.89727
8140239	LOC100132832	-0.448969	9.14175	-4.28671	0.0137802	0.165768	-3.27199
7919326	ACP6	-0.448864	6.13139	-3.76215	0.0210249	0.202008	-3.77588
7941961	ALDH3B1	-0.447165	6.37478	-6.75443	0.00283928	0.0788485	-1.37828
8019463	CSNK1D	-0.44619	9.44253	-4.46844	0.0120056	0.156868	-3.10698
8142554	AASS	-0.446096	8.064	-2.90796	0.0456667	0.296002	-4.68931
8101284	PRKG2	-0.44584	4.89076	-2.89451	0.0462715	0.297778	-4.70461
8140170	GTF2IRD2	-0.445763	5.37611	-4.22794	0.0144215	0.16962	-3.32638
7915101	INPP5B	-0.445294	7.10098	-3.91242	0.0185559	0.191658	-3.62721
8041122	PPP1CB	-0.444604	9.91669	-5.68348	0.00525601	0.105364	-2.11594
8003158	TLDC1	-0.444586	5.94367	-8.28644	0.00134533	0.0555773	-0.491037
8103494	NPY1R	-0.444496	4.67666	-5.44804	0.00609619	0.111522	-2.29393
8131205	SDK1	-0.444247	5.68466	-3.06477	0.0392599	0.276246	-4.51294
8180317	TGIF1	-0.444007	9.11262	-7.19901	0.00225337	0.0704511	-1.10258
7892797	LIAS	-0.443626	6.09679	-3.05952	0.0394565	0.276774	-4.51878
8055890	STAM2	-0.442987	9.04809	-3.89088	0.0188875	0.193031	-3.64831
8101728	FAM13A	-0.442765	5.8505	-6.1133	0.0040604	0.0925387	-1.80639
8000263	COG7	-0.442661	7.27292	-4.77167	0.0096243	0.140676	-2.84199
8106429	AGGF1	-0.442568	6.59767	-2.88436	0.046734	0.29876	-4.71618
7895114	7895114	-0.442395	7.31946	-6.90106	0.0026271	0.075867	-1.28554
7934553	ZNF503	-0.442132	6.01979	-3.83924	0.0197118	0.195573	-3.69917
7979574	SGPP1	-0.441834	6.03179	-4.67344	0.0103266	0.145144	-2.92646
7933405	BMS1P5	-0.441621	7.74742	-5.31054	0.00666386	0.116508	-2.40082
8002403	MTSS1L	-0.441462	6.87732	-3.49909	0.0263743	0.227332	-4.04474
8016457	HOXB5	-0.441203	5.75879	-2.9845	0.042397	0.285109	-4.60275
7907486	ZBTB37	-0.440621	5.70891	-6.17897	0.00390869	0.0901764	-1.76075
8118634	RING1	-0.440521	6.95003	-3.28168	0.0320647	0.249803	-4.27533
8140196	STAG3L2	-0.439576	8.65519	-3.6593	0.0229451	0.211167	-3.87969
7971541	SUCLA2	-0.439225	8.78054	-4.60011	0.0108921	0.149248	-2.99036
8036373	ZNF585A	-0.439086	4.83941	-7.19038	0.00226323	0.0705607	-1.10778
8102567	PRDM5	-0.439014	5.80031	-5.52804	0.00579327	0.109263	-2.23275
8121895	TRMT11	-0.43894	6.126	-4.67923	0.0102835	0.144843	-2.92144
8156571	C9orf3	-0.438694	5.50702	-3.72367	0.0217199	0.205224	-3.81453
8152582	DSCC1	-0.438468	5.4954	-7.36069	0.00207817	0.0679136	-1.00625
8070341	BRWD1	-0.438257	6.73744	-3.07287	0.0389588	0.275124	-4.50393
7995838	MT1X	-0.437896	8.91291	-2.93393	0.044525	0.292186	-4.65984
8140269	LOC100132832	-0.437307	9.08354	-4.01089	0.0171271	0.183883	-3.5317
8028325	C19orf33	-0.437137	8.00129	-3.12438	0.0371069	0.268014	-4.44689
7947590	SYT13	-0.436978	5.33335	-4.31594	0.0134742	0.164112	-3.24512
7895113	7895113	-0.436458	7.33386	-4.42024	0.0124477	0.159309	-3.15028
8095545	RUFY3	-0.436448	7.15318	-6.94508	0.00256728	0.0749191	-1.25805
7895832	7895832	-0.435854	9.32797	-2.97474	0.0427979	0.286556	-4.61373
7918847	SIKE1	-0.435689	8.17614	-3.78945	0.0205482	0.199691	-3.74861
7934451	AGAP5	-0.435426	7.52396	-4.10075	0.0159381	0.177726	-3.44584
7894761	CAPNS1	-0.435177	10.5823	-5.44644	0.00610246	0.111522	-2.29516
7968126	LSP1	-0.434697	7.01712	-5.34505	0.00651549	0.115601	-2.37379
8132964	SUMF2	-0.434481	9.82866	-3.14258	0.0364775	0.265622	-4.42684
7898939	NIPAL3	-0.434377	6.75457	-3.83476	0.0197854	0.195703	-3.7036
7910640	GGPS1	-0.434085	6.60682	-4.23805	0.0143087	0.169152	-3.31699
8160953	PIGO	-0.433838	7.75442	-3.85607	0.0194385	0.194579	-3.68255
7896650	7896650	-0.433267	9.59873	-8.0918	0.00146856	0.0578355	-0.594522
7962194	H3F3C	-0.432802	10.2608	-2.97746	0.0426858	0.286266	-4.61067
8016878	CUEDC1	-0.432777	6.61379	-4.00857	0.0171592	0.184069	-3.53393
7939723	C11orf49	-0.432708	6.71268	-2.91919	0.0451688	0.294553	-4.67655
8087806	PCBP4	-0.432557	6.49629	-3.11174	0.0375516	0.269589	-4.46085
8052585	TMEM17	-0.431574	5.15902	-5.03703	0.00799989	0.128188	-2.62018
8042402	APLF	-0.431372	5.09481	-6.88352	0.00265143	0.0762388	-1.29654
8125713	TAPBP	-0.431354	9.19927	-5.0688	0.00782876	0.126918	-2.59422
7893801	7893801	-0.431187	4.58144	-3.0852	0.0385057	0.273363	-4.49024
8027304	ZNF493	-0.431094	4.89994	-6.95373	0.00255572	0.0747784	-1.25267
8087236	DALRD3	-0.430941	7.62682	-3.06612	0.0392093	0.276015	-4.51143
7892693	7892693	-0.430729	7.68357	-3.03915	0.0402305	0.279024	-4.5415
7954511	STK38L	-0.430169	8.82409	-3.15454	0.036071	0.26431	-4.41369
7907655	RNA5SP69	-0.430133	5.4682	-7.95873	0.00156098	0.0592831	-0.666694
8039034	ZNF160	-0.429424	6.56784	-3.31333	0.0311511	0.245966	-4.24129
7904755	PEX11B	-0.429236	9.42133	-2.87327	0.0472457	0.300561	-4.72883
8045604	MBD5	-0.428739	5.93119	-6.57455	0.00312945	0.0819653	-1.49458
8070632	CBS	-0.428577	7.53075	-3.26361	0.0326006	0.251448	-4.29484
8172813	FAM156B	-0.428551	6.63454	-3.34478	0.030274	0.242549	-4.20762
8114805	FGF1	-0.428411	4.87505	-7.62487	0.00182685	0.064319	-0.853089
8133610	STAG3L3	-0.428286	8.66367	-3.77216	0.0208487	0.201198	-3.76587
7966448	TMEM116	-0.428214	5.89178	-6.39257	0.00346142	0.0858189	-1.61521
7963054	TUBA1A	-0.427805	10.2082	-6.33356	0.00357833	0.0866143	-1.65498
8126402	TRERF1	-0.427598	5.24945	-4.68938	0.0102085	0.144758	-2.91266
8050474	RDH14	-0.427198	6.72171	-6.63164	0.00303353	0.0802551	-1.45736
8082075	DTX3L	-0.427029	7.33003	-2.85735	0.0479917	0.30259	-4.74703
8048381	STK36	-0.426901	6.96899	-7.4211	0.00201709	0.0670679	-0.97077
8017251	RNU6-2	-0.426872	6.16746	-3.04563	0.039982	0.278033	-4.53425
8030007	EMP3	-0.426621	9.7519	-5.5112	0.0058555	0.109409	-2.24557
7974270	ATL1	-0.425848	5.5888	-6.71573	0.00289879	0.0793844	-1.40306
7893847	7893847	-0.425628	4.84861	-3.63886	0.0233514	0.213373	-3.90051
8107164	PPIP5K2	-0.425594	8.85853	-3.59925	0.0241638	0.216592	-3.94107
7991357	AP3S2	-0.425593	9.14058	-4.60084	0.0108863	0.149231	-2.98973
7900146	ZC3H12A	-0.424862	6.50186	-3.16533	0.0357089	0.262936	-4.40186
8090395	TXNRD3	-0.424325	5.6901	-4.29022	0.0137431	0.165559	-3.26876
7979611	ZBTB25	-0.423988	5.6715	-2.91529	0.0453409	0.295162	-4.68098
7920128	S100A11	-0.423836	10.9391	-3.73747	0.0214675	0.20388	-3.80064
8176253	8176253	-0.42383	7.84122	-3.7854	0.0206181	0.199989	-3.75265
7990165	PARP6	-0.423689	7.18232	-3.12072	0.0372349	0.26849	-4.45093
7894195	TPP1	-0.423589	10.2991	-3.1994	0.034593	0.259123	-4.36458
8151030	RN7SK	-0.42343	4.41476	-3.88747	0.0189406	0.193368	-3.65165
8100478	AASDH	-0.423323	6.26601	-3.94589	0.0180547	0.189106	-3.59459
8093258	IQCG	-0.423318	5.10505	-7.98374	0.00154307	0.0592485	-0.653039
8085024	RNU6-2	-0.423046	5.67639	-3.20056	0.0345557	0.2591	-4.36331
8172035	DYNLT3	-0.422788	7.76542	-2.95349	0.0436871	0.289467	-4.63771
7987369	DPH6	-0.422053	6.70736	-3.44099	0.0277676	0.233096	-4.10562
7951545	EXPH5	-0.421469	4.67321	-4.51537	0.0115934	0.154596	-3.06514
7934393	PPP3CB	-0.42138	7.6043	-3.7853	0.0206199	0.199989	-3.75275
8018107	CDC42EP4	-0.421352	6.90622	-5.72996	0.0051074	0.104025	-2.08152
8147057	CHMP4C	-0.42134	5.72826	-3.54743	0.0252785	0.222009	-3.99451
8115562	RNF145	-0.421028	7.64527	-3.88536	0.0189736	0.193388	-3.65373
7958346	C12orf23	-0.420905	9.28394	-5.86356	0.00470828	0.100244	-1.9839
8116867	TMEM14B	-0.420764	10.7645	-2.89222	0.0463754	0.298073	-4.70722
8166266	NHS	-0.420518	5.6152	-3.50757	0.0261779	0.22622	-4.0359
7927288	FAM35DP	-0.420447	8.02282	-4.76841	0.00964668	0.140704	-2.84478
8077914	TSEN2	-0.420153	6.55723	-4.89826	0.00880335	0.134205	-2.73503
8086985	COL7A1	-0.420014	6.41395	-4.76591	0.0096638	0.140788	-2.84691
7943413	BIRC3	-0.419967	4.77296	-3.19994	0.0345757	0.259119	-4.36399
7933413	BMS1P5	-0.419709	7.51623	-5.89372	0.00462355	0.0991947	-1.96211
7894141	7894141	-0.419588	6.56224	-4.59199	0.010957	0.149523	-2.99749
7904713	7904713	-0.419487	6.61515	-6.89411	0.00263671	0.0759468	-1.28989
7919129	7919129	-0.419487	6.61515	-6.89411	0.00263671	0.0759468	-1.28989
8091120	GK5	-0.419187	5.50643	-5.54564	0.00572917	0.10908	-2.21939
8140280	PMS2L1	-0.419092	9.04633	-3.76133	0.0210395	0.202008	-3.7767
7959623	GTF2H3	-0.419004	8.39913	-6.87719	0.00266026	0.0764269	-1.30051
7976012	NRXN3	-0.418996	5.31304	-5.8328	0.00479664	0.101149	-2.0062
8030931	ZNF528	-0.418985	5.75184	-3.7478	0.0212809	0.203326	-3.79027
8133540	GATSL2	-0.418767	7.5282	-3.74263	0.021374	0.203673	-3.79545
8140249	GATSL2	-0.418767	7.5282	-3.74263	0.021374	0.203673	-3.79545
7932433	NSUN6	-0.418724	6.0168	-2.86834	0.0474753	0.300885	-4.73446
7933252	AGAP4	-0.418696	7.94749	-4.99334	0.00824278	0.130199	-2.65607
8003298	SLC7A5	-0.418561	8.21568	-2.94735	0.0439481	0.290055	-4.64465
7973448	DHRS4	-0.418261	6.44346	-3.83518	0.0197785	0.195703	-3.70319
8005141	TTC19	-0.418206	7.9322	-2.91249	0.0454652	0.29563	-4.68416
7983679	AP4E1	-0.418134	6.64712	-3.50731	0.0261841	0.22622	-4.03618
8082940	ARMC8	-0.418079	7.83664	-4.56634	0.0111652	0.150941	-3.02004
8027368	ZNF254	-0.417872	7.02158	-3.20784	0.034323	0.258564	-4.35537
7945875	FAM86B1	-0.416778	7.28476	-3.60846	0.023972	0.216196	-3.93162
7993126	ABAT	-0.416071	5.78612	-5.42368	0.00619231	0.11216	-2.31271
7895650	SNORD84	-0.416019	5.45856	-4.28576	0.0137904	0.165768	-3.27286
8092552	IGF2BP2	-0.415876	8.26548	-3.90243	0.0187088	0.192178	-3.63699
8084323	DVL3	-0.415809	8.27005	-3.87352	0.01916	0.193818	-3.66537
7948354	GLYATL2	-0.415789	4.48215	-3.49031	0.0265795	0.228333	-4.05391
8086530	TMEM158	-0.415626	6.62057	-7.64854	0.00180623	0.0638431	-0.839618
8006296	8006296	-0.415405	5.11857	-3.86145	0.0193521	0.19422	-3.67725
8117207	ALDH5A1	-0.415396	4.84216	-4.38014	0.0128307	0.161218	-3.18657
7912257	CLSTN1	-0.415257	8.20674	-4.84805	0.00911829	0.136947	-2.77721
8157074	FKTN	-0.415031	6.39833	-3.6596	0.0229392	0.211167	-3.87938
8100893	COX18	-0.414895	7.15126	-6.32682	0.00359201	0.0866143	-1.65955
8068633	B3GALT5	-0.414874	5.21786	-2.86134	0.0478034	0.301975	-4.74246
8180378	MXRA7	-0.414027	9.08375	-4.23529	0.0143394	0.169273	-3.31955
7909188	IKBKE	-0.413199	7.40421	-4.21585	0.0145578	0.17038	-3.33762
8079189	ZKSCAN7	-0.412935	4.91353	-7.38358	0.00205477	0.0676063	-0.992773
7895903	CAPNS1	-0.412917	10.3699	-6.33534	0.00357475	0.0866143	-1.65378
7973458	DHRS4L2	-0.412766	6.25873	-3.70705	0.0220286	0.207082	-3.83129
8170921	PLXNA3	-0.412615	6.65874	-6.4692	0.00331656	0.0840422	-1.56405
8077353	TRNT1	-0.412523	6.01016	-3.5061	0.0262121	0.226285	-4.03744
7989146	MNS1	-0.412224	5.96518	-2.87608	0.0471156	0.30019	-4.72563
8114225	H2AFY	-0.411777	9.25019	-3.34105	0.0303764	0.242902	-4.21161
7905444	SNX27	-0.411606	8.04151	-3.13073	0.0368858	0.267287	-4.43989
8140258	LOC100132832	-0.411057	9.25637	-3.83498	0.0197818	0.195703	-3.70339
8153890	ZNF251	-0.410668	6.39645	-4.46067	0.0120756	0.156941	-3.11395
7971692	INTS6	-0.410561	6.46187	-4.46314	0.0120533	0.156941	-3.11173
8180319	TGIF1	-0.410313	9.12114	-7.2192	0.00223052	0.0702997	-1.09044
8103979	KIAA1430	-0.409937	8.61584	-6.97486	0.00252777	0.0742246	-1.23955
7946559	GNG10	-0.409707	10.396	-7.31184	0.00212927	0.0687443	-1.03514
7892697	7892697	-0.409624	7.1011	-2.90904	0.0456185	0.295892	-4.68808
7978718	SEC23A	-0.409602	10.4214	-4.68015	0.0102767	0.144843	-2.92064
8169085	FAM199X	-0.409294	7.68152	-5.02559	0.00806262	0.128758	-2.62955
8146328	RNU6-2	-0.409124	6.76846	-3.41116	0.0285173	0.235794	-4.13709
8025918	CNN1	-0.408198	5.94667	-7.51236	0.00192899	0.065944	-0.917688
7924701	ACBD3	-0.40817	9.38819	-2.95106	0.0437902	0.28982	-4.64045
8126428	TRERF1	-0.407842	4.91296	-4.65501	0.0104653	0.146035	-2.94245
7917472	GTF2B	-0.407713	8.42731	-4.41281	0.0125176	0.159632	-3.15699
7933574	AGAP4	-0.407431	7.58267	-4.18902	0.0148662	0.172054	-3.36267
8140500	TMEM60	-0.40733	7.21372	-2.92401	0.0449569	0.293904	-4.67108
7968892	SERP2	-0.407238	4.60376	-4.92923	0.00861577	0.132455	-2.70919
7954481	SSPN	-0.406995	5.35955	-4.9672	0.00839242	0.131255	-2.67767
8042460	8042460	-0.406653	4.18817	-4.16106	0.0151959	0.173986	-3.38889
8153920	ZNF250	-0.406485	6.10658	-7.44469	0.00199384	0.0670348	-0.956986
8156506	PTPDC1	-0.406384	6.65073	-3.95887	0.0178647	0.187884	-3.58198
7893493	7893493	-0.406381	5.08348	-6.31682	0.00361239	0.0866143	-1.66633
8146914	TERF1	-0.405855	8.77102	-5.82538	0.00481828	0.101319	-2.0116
8081375	NXPE3	-0.40577	7.16565	-2.98151	0.0425191	0.285672	-4.60611
7899057	MTFR1L	-0.405301	8.0677	-3.65376	0.0230544	0.211806	-3.88533
8133309	PMS2P10	-0.405184	9.37209	-3.78137	0.020688	0.2004	-3.75667
8083422	SUCNR1	-0.404997	4.38826	-6.25544	0.00374075	0.0883458	-1.70814
7948798	BSCL2	-0.404901	7.51883	-4.06541	0.0163934	0.180387	-3.47946
8156575	RP11-173G21.1	-0.404689	7.16115	-5.28102	0.0067941	0.117445	-2.42406
8151281	TRAM1	-0.404498	9.78938	-3.95987	0.0178501	0.187849	-3.581
7926786	APBB1IP	-0.404379	4.73848	-4.13387	0.0155252	0.175621	-3.41449
8015460	ACLY	-0.404314	10.2248	-4.67727	0.0102981	0.144926	-2.92314
7941460	DRAP1	-0.404265	8.69925	-4.93266	0.00859528	0.132455	-2.70633
7927552	AGAP6	-0.40378	7.9048	-4.10448	0.015891	0.177438	-3.4423
8133300	PMS2L2	-0.403228	8.99552	-3.67704	0.0225993	0.209899	-3.86166
8062658	LPIN3	-0.403227	5.75337	-6.74208	0.00285809	0.0791072	-1.38617
7978909	7978909	-0.403059	6.11361	-4.35247	0.0131034	0.162636	-3.21173
8097670	MMAA	-0.402386	6.09747	-3.56097	0.0249814	0.220611	-3.9805
8117572	ZNF391	-0.402327	5.23445	-4.48345	0.0118719	0.155813	-3.09357
7914433	BAI2	-0.401916	5.90121	-3.99155	0.0173969	0.18543	-3.55034
7926239	OPTN	-0.401633	7.69073	-4.02749	0.0168996	0.182643	-3.51575
8079662	ARIH2	-0.401613	8.14602	-4.07429	0.0162775	0.179961	-3.47099
7922250	SCYL3	-0.401593	6.16722	-3.01004	0.0413678	0.282201	-4.57407
8146391	RP11-22C8.1	-0.401499	5.13336	-3.74682	0.0212985	0.203377	-3.79125
7905329	MLLT11	-0.401213	10.1307	-3.56588	0.0248746	0.220072	-3.97543
8083214	CHST2	-0.401083	7.03448	-5.30428	0.00669123	0.116648	-2.40574
7975545	PSEN1	-0.401076	8.97104	-3.30063	0.0315139	0.247746	-4.25493
8013919	ABHD15	-0.400732	5.82545	-6.47598	0.0033041	0.0839821	-1.55955
8070194	RUNX1	-0.40067	7.55202	-3.04376	0.0400534	0.278368	-4.53634
8067602	NKAIN4	-0.400649	5.22547	-6.43859	0.00337349	0.0849034	-1.58442
7922104	GCSH	-0.400466	8.31297	-5.63457	0.00541817	0.106492	-2.1524
7893110	7893110	-0.400067	5.48156	-3.29635	0.0316373	0.248247	-4.25953
8035813	ZNF43	-0.399985	5.98684	-3.98004	0.01756	0.186387	-3.56147
8133057	ZNF138	-0.399793	6.33914	-3.64381	0.0232523	0.212876	-3.89547
8156935	ZNF189	-0.399549	6.26544	-6.1776	0.00391177	0.0901764	-1.7617
7893287	7893287	-0.399238	4.61178	-5.41012	0.00624662	0.112673	-2.3232
8173607	RN7SL1	-0.399146	8.86407	-3.07546	0.0388632	0.274644	-4.50105
7893481	TCEB2	-0.398522	7.58325	-7.1782	0.00227723	0.0707983	-1.11513
7949679	SPTBN2	-0.397802	5.88576	-3.68523	0.0224419	0.209079	-3.85336
8040142	CPSF3	-0.39711	7.67919	-4.68592	0.010234	0.144758	-2.91566
8022514	TMEM241	-0.396791	6.91966	-6.78535	0.00279282	0.0782106	-1.35857
8174340	RBM41	-0.396148	5.48088	-5.74489	0.0050608	0.103653	-2.07052
8061186	SEC23B	-0.395965	9.12918	-3.58615	0.02444	0.217705	-3.95454
7968972	COX17P1	-0.395751	6.27928	-6.11436	0.00405789	0.0925387	-1.80565
8067722	STMN3	-0.395651	7.41937	-6.87189	0.0026677	0.0765745	-1.30384
7983321	CASC4	-0.395549	8.60336	-4.42843	0.0123712	0.158799	-3.14291
8101158	SCARB2	-0.395268	9.38901	-2.94994	0.0438379	0.289836	-4.64172
7979426	GPR135	-0.394677	6.6009	-5.06872	0.00782921	0.126918	-2.59429
7921882	OLFML2B	-0.394481	5.19524	-5.04196	0.00797303	0.128065	-2.61614
7915543	SLC6A9	-0.394263	6.23232	-3.38954	0.0290758	0.238018	-4.15999
8152222	AZIN1	-0.394214	8.42667	-5.6751	0.00528335	0.105594	-2.12216
8174228	TCEAL8	-0.394085	7.26936	-3.77707	0.0207629	0.20068	-3.76097
7963174	CERS5	-0.393333	9.14162	-5.85992	0.00471863	0.100394	-1.98653
8098916	TMEM129	-0.392842	6.8172	-4.98517	0.00828918	0.130651	-2.66281
7895771	7895771	-0.392706	4.59059	-3.60737	0.0239945	0.21634	-3.93274
8002999	GCSH	-0.39247	8.31218	-5.6606	0.00533112	0.105824	-2.13297
7975602	ACOT2	-0.392172	6.17312	-5.00536	0.00817506	0.129709	-2.64617
7961798	SOX5	-0.391495	5.07442	-5.31012	0.00666572	0.116508	-2.40115
8040018	TRAPPC12	-0.391334	6.74335	-2.86396	0.0476803	0.301598	-4.73947
8098620	FAM149A	-0.391313	4.93467	-3.96668	0.0177516	0.187454	-3.57441
7938396	AMPD3	-0.390726	5.60698	-6.03174	0.0042591	0.0951609	-1.86366
7961173	KLRC4-KLRK1	-0.390536	4.46923	-3.18808	0.0349589	0.260583	-4.37694
7950042	SHANK2	-0.390519	5.3472	-4.63708	0.0106024	0.146912	-2.95806
7967863	ZNF605	-0.390248	4.99416	-3.94678	0.0180416	0.189088	-3.59372
8126629	GTPBP2	-0.390244	7.81442	-4.16382	0.015163	0.173738	-3.3863
7986789	ATP10A	-0.390223	5.22068	-3.18147	0.035175	0.261394	-4.38417
7952641	ARHGAP32	-0.389756	6.46131	-5.08507	0.00774285	0.12607	-2.58098
7933561	PARG	-0.389473	5.9782	-3.45779	0.027356	0.231774	-4.08796
8096538	RAP1GDS1	-0.389316	8.54866	-5.33666	0.00655118	0.115824	-2.38035
7975645	ZNF410	-0.389314	7.3169	-3.79256	0.0204947	0.199536	-3.74551
7990080	LARP6	-0.388994	7.43057	-5.52743	0.00579554	0.109263	-2.23322
8180375	BRWD1	-0.388928	8.11096	-5.18721	0.00722934	0.121023	-2.4986
8121043	ORC3	-0.388921	8.6573	-3.9742	0.0176434	0.186841	-3.56712
8180324	THAP5	-0.388633	7.23158	-5.23742	0.00699228	0.119151	-2.45857
7926189	SEC61A2	-0.388616	6.40736	-5.02612	0.00805968	0.128758	-2.62911
7899484	7899484	-0.388615	5.23377	-3.02927	0.040612	0.27997	-4.55253
7894435	SART1	-0.388343	7.78226	-3.39663	0.0288912	0.237667	-4.15246
8068974	TRAPPC10	-0.387633	8.21063	-2.98886	0.0422192	0.284742	-4.59785
8077499	LINC00312	-0.387458	4.68647	-3.57148	0.0247536	0.219616	-3.96965
7908779	RNPEP	-0.387222	8.89159	-3.61933	0.0237479	0.215362	-3.92049
8180362	LOC729143	-0.387188	9.78688	-4.3149	0.013485	0.164112	-3.24608
8044127	C2orf49	-0.386563	6.80079	-6.68097	0.00295357	0.0798744	-1.42543
8032608	MFSD12	-0.386559	7.76123	-4.95134	0.00848481	0.131955	-2.69081
8104760	TARS	-0.386251	8.82534	-6.57489	0.00312887	0.0819653	-1.49436
7893396	7893396	-0.385887	6.96367	-3.88727	0.0189438	0.193368	-3.65186
7894621	7894621	-0.385665	10.0427	-4.19039	0.0148502	0.171955	-3.36139
8053722	LOC654342	-0.384929	8.68511	-3.8469	0.0195869	0.195046	-3.6916
8089795	COX17	-0.384856	6.43254	-6.85004	0.00269861	0.0769032	-1.3176
8169073	TMSB15A	-0.384611	5.29196	-4.79681	0.00945406	0.139474	-2.82059
7894218	7894218	-0.384372	8.44482	-3.39341	0.0289747	0.237827	-4.15587
8016519	RNU1-5	-0.384284	6.39348	-4.43064	0.0123507	0.158657	-3.14091
8037762	CCDC8	-0.383856	6.0076	-4.41483	0.0124986	0.159512	-3.15517
8113097	KIAA0825	-0.383786	5.27379	-5.99966	0.00434055	0.0958403	-1.88637
8041808	RHOQ	-0.383743	8.49397	-4.94717	0.00850931	0.131955	-2.69427
8123463	C6orf120	-0.383328	7.44087	-6.51512	0.00323334	0.0831355	-1.53365
7894950	7894950	-0.382951	8.771	-3.3818	0.0292788	0.238946	-4.1682
8048081	SPAG16	-0.382941	5.44334	-5.95194	0.00446529	0.0974955	-1.92034
7954388	GOLT1B	-0.382321	8.56757	-4.7252	0.00994898	0.142901	-2.88179
8133215	STAG3L4	-0.382093	6.84828	-3.96474	0.0177795	0.187519	-3.57628
8086981	UCN2	-0.381133	5.09911	-6.73104	0.00287505	0.0793178	-1.39324
8115181	DCTN4	-0.381113	8.84696	-3.87965	0.0190631	0.193638	-3.65933
7950654	ALG8	-0.381054	10.0141	-5.53607	0.00576392	0.10908	-2.22665
7969640	CLDN10	-0.381004	6.6775	-4.54948	0.0113047	0.152253	-3.03492
8147580	VPS13B	-0.380936	7.38902	-3.6547	0.0230359	0.211724	-3.88437
8173181	SPIN3	-0.380892	5.24533	-4.83387	0.00920969	0.137637	-2.78917
8122660	UST	-0.380802	4.87103	-4.40664	0.012576	0.159947	-3.16256
8075637	LARGE	-0.38053	5.5242	-3.45956	0.0273131	0.231705	-4.08611
7962935	PRKAG1	-0.380308	9.52671	-4.38195	0.0128131	0.161218	-3.18492
8119016	MAPK13	-0.380209	6.62163	-3.17396	0.0354221	0.262099	-4.39239
8054888	CLASP1	-0.379784	8.85505	-3.60897	0.0239613	0.216158	-3.93109
8101587	MAPK10	-0.37959	5.23901	-3.99894	0.0172933	0.184911	-3.54321
8051413	FAM98A	-0.378867	9.57005	-3.54555	0.0253202	0.222075	-3.99646
8172471	PIM2	-0.378852	6.50592	-3.62816	0.0235675	0.214867	-3.91144
7968703	NHLRC3	-0.378553	5.95429	-5.03486	0.00801175	0.128192	-2.62195
8061986	ITCH	-0.378004	8.55709	-4.58191	0.0110382	0.150016	-3.00634
8042843	WDR54	-0.377797	5.81593	-2.87979	0.0469441	0.299404	-4.72139
8141363	TRIM4	-0.377397	6.55109	-6.14176	0.00399377	0.0912702	-1.78656
8128316	GPR63	-0.377238	5.70864	-4.67095	0.0103452	0.145146	-2.92862
7987840	VPS39	-0.376395	8.13325	-2.96607	0.0431584	0.28736	-4.62351
8097553	IL15	-0.376357	5.02774	-4.38043	0.0128279	0.161218	-3.1863
7943919	TTC12	-0.376234	5.51847	-4.8244	0.00927139	0.138216	-2.79718
8160297	PLIN2	-0.37616	8.4411	-6.37701	0.00349177	0.086264	-1.62567
7894985	7894985	-0.375274	4.53224	-4.01867	0.01702	0.183176	-3.52422
8167749	FAM156A	-0.374439	6.62851	-3.05487	0.0396314	0.277121	-4.52395
8132250	BMPER	-0.374271	5.33302	-3.84433	0.0196288	0.195273	-3.69415
8124459	ZNF322	-0.374164	5.06107	-3.80707	0.0202474	0.198288	-3.73107
8097813	ARFIP1	-0.373444	7.51898	-4.26075	0.0140592	0.167278	-3.29595
7959123	PRKAB1	-0.37303	7.78477	-4.28648	0.0137827	0.165768	-3.2722
7938890	PRMT3	-0.372894	6.69526	-5.47245	0.00600175	0.110899	-2.27519
7925480	FH	-0.372689	7.4977	-3.26869	0.0324489	0.250907	-4.28935
8001317	N4BP1	-0.372592	6.44192	-2.82028	0.0497831	0.308511	-4.78955
7974483	KTN1	-0.372439	8.41023	-3.17489	0.0353915	0.26199	-4.39138
8140129	ABHD11	-0.372424	7.33613	-6.19642	0.00386954	0.0900185	-1.74869
8120251	FBXO9	-0.372389	6.9816	-3.99151	0.0173975	0.18543	-3.55038
8133531	LOC100132832	-0.372245	9.32786	-3.56159	0.024968	0.220589	-3.97987
8016607	RNU6-2	-0.372202	5.85136	-2.84205	0.0487218	0.304941	-4.76456
7894220	7894220	-0.372001	7.99887	-5.32158	0.00661595	0.115943	-2.39216
8160546	LINGO2	-0.371918	4.77981	-3.28184	0.0320599	0.249803	-4.27516
7913169	CAPZB	-0.371816	9.91575	-2.99972	0.0417801	0.283594	-4.58565
7902977	KIAA1107	-0.371649	5.03275	-3.61734	0.0237886	0.215534	-3.92252
7927305	AGAP5	-0.371544	6.40526	-4.31981	0.0134343	0.164084	-3.24158
7937275	RIC8A	-0.37154	8.56771	-6.93753	0.00257741	0.0751204	-1.26275
8144742	MICU3	-0.371209	5.249	-5.75475	0.00503029	0.103408	-2.06327
7974781	PPM1A	-0.371097	6.11769	-3.91329	0.0185428	0.191658	-3.62637
8092523	EHHADH	-0.370483	5.26247	-5.20062	0.00716508	0.120428	-2.48788
8172538	WDR45	-0.370397	6.75503	-3.1112	0.0375706	0.269617	-4.46145
8031495	NAT14	-0.370029	7.68051	-6.00832	0.00431837	0.0957954	-1.88023
8086451	HIGD1A	-0.369804	8.8189	-6.99653	0.00249949	0.0739784	-1.22613
7894608	7894608	-0.368789	5.51856	-4.12993	0.0155737	0.175621	-3.41822
7999419	DEXI	-0.368755	7.3302	-4.27039	0.0139548	0.166708	-3.28704
8042867	WBP1	-0.368661	8.25614	-3.65462	0.0230374	0.211724	-3.88445
7979743	RDH11	-0.368627	8.86727	-3.85564	0.0194454	0.194579	-3.68297
7983763	MAPK6	-0.36851	8.16914	-4.91714	0.0086884	0.133083	-2.71926
8002729	GLG1	-0.368347	9.60336	-3.14811	0.0362888	0.265063	-4.42076
8064939	TMX4	-0.368131	7.91138	-3.85272	0.0194926	0.194772	-3.68586
7959205	MLEC	-0.368063	8.93287	-3.60649	0.0240128	0.216389	-3.93364
8139879	SKP1P1	-0.367911	9.31092	-3.79026	0.0205343	0.19963	-3.74781
8071119	BCL2L13	-0.367872	7.32053	-4.13035	0.0155685	0.175621	-3.41782
8056837	GPR155	-0.367861	5.33047	-3.53378	0.0255822	0.223726	-4.00865
7912887	MFAP2	-0.367728	8.37519	-3.18271	0.0351341	0.261363	-4.38281
7951824	7951824	-0.367562	5.45405	-3.38125	0.0292933	0.239005	-4.16878
7895508	7895508	-0.367198	9.36833	-3.85332	0.0194828	0.194752	-3.68526
7916077	NRD1	-0.367196	9.93021	-2.97211	0.0429068	0.28687	-4.61669
8052598	WDPCP	-0.367079	5.68675	-3.70083	0.0221454	0.207653	-3.83757
8133477	GTF2IRD1	-0.367041	6.85628	-6.85998	0.0026845	0.076726	-1.31133
8059731	PDE6D	-0.366948	8.46344	-3.08623	0.0384683	0.273225	-4.4891
8094456	SMIM20	-0.366833	6.45431	-6.92862	0.00258945	0.0752	-1.26831
7892773	7892773	-0.365969	6.94901	-3.48591	0.026683	0.228815	-4.05851
7933999	RUFY2	-0.365961	6.78217	-4.5972	0.0109153	0.149274	-2.99292
8147313	TMEM67	-0.365834	5.23976	-6.43038	0.00338897	0.0849553	-1.5899
7896468	PARK7	-0.365813	8.91735	-3.0471	0.0399261	0.277889	-4.53262
8011407	TAX1BP3	-0.365716	9.84336	-4.40238	0.0126165	0.160279	-3.16641
8093685	HTT	-0.365622	7.87456	-3.38624	0.0291622	0.238461	-4.16348
7922137	NME7	-0.365375	5.6581	-2.96636	0.0431462	0.28736	-4.62318
7967493	NCOR2	-0.365341	7.63807	-4.04927	0.0166066	0.181117	-3.49488
8156521	MIRLET7F1	-0.365212	4.54238	-5.42923	0.00617027	0.111933	-2.30843
8114778	LOC729080	-0.365143	8.9152	-5.10359	0.00764648	0.125359	-2.56594
8168179	DLG3	-0.364896	5.44518	-5.64945	0.00536819	0.106087	-2.14128
7942342	INPPL1	-0.364563	7.67073	-4.08227	0.0161742	0.179398	-3.46339
7965515	NDUFA12	-0.364161	10.4295	-5.7215	0.00513408	0.104184	-2.08777
8115476	MED7	-0.363917	6.45827	-3.51831	0.0259319	0.22521	-4.02472
7936041	ARL3	-0.363538	6.16596	-5.67539	0.00528241	0.105594	-2.12195
7969935	ERCC5	-0.36353	6.94132	-4.24968	0.0141801	0.168142	-3.30619
7912670	UQCRHL	-0.363325	8.97326	-4.20545	0.0146765	0.171048	-3.34733
8036938	ADCK4	-0.363185	5.9255	-3.27946	0.03213	0.25002	-4.27773
8040655	EPT1	-0.362848	7.8739	-2.93952	0.0442837	0.291118	-4.65351
7923372	PHLDA3	-0.362414	6.42939	-5.26298	0.00687527	0.118064	-2.43831
8080013	MAPKAPK3	-0.362316	7.52972	-3.52024	0.025888	0.224946	-4.02272
7960594	CHD4	-0.362098	9.06169	-3.53696	0.0255112	0.223362	-4.00536
8143633	OR2A4	-0.362009	4.87805	-4.06909	0.0163452	0.180246	-3.47595
8156604	ERCC6L2	-0.361843	5.85159	-3.80809	0.0202303	0.198236	-3.73006
8175621	TMEM185A	-0.361814	6.87847	-2.87786	0.0470334	0.299841	-4.7236
7902810	LMO4	-0.361425	4.76984	-4.11422	0.0157686	0.176605	-3.43307
7991485	TTC23	-0.36135	6.06877	-4.60483	0.0108545	0.149084	-2.98622
8027268	ZNF66P	-0.361318	6.12252	-6.77343	0.00281061	0.0784909	-1.36616
8165630	C9orf37	-0.361111	7.24519	-2.99777	0.0418583	0.2836	-4.58783
8167835	TRO	-0.361033	5.7568	-3.62488	0.0236344	0.215117	-3.91481
7896296	7896296	-0.360778	5.87803	-4.49804	0.0117436	0.15532	-3.08056
7975506	DCAF4	-0.360467	6.03984	-4.3529	0.0130991	0.162636	-3.21134
8073816	MIRLET7BHG	-0.36041	7.15093	-5.19383	0.00719751	0.120783	-2.4933
7981998	SNORD116-25	-0.36039	4.92	-4.09154	0.0160553	0.178614	-3.45458
8130578	SNORA20	-0.360102	7.63562	-4.46521	0.0120347	0.156941	-3.10988
7998852	TCEB2	-0.359934	8.58088	-4.37909	0.0128409	0.161218	-3.18751
7947221	LIN7C	-0.359642	8.57191	-6.72299	0.00288751	0.0793844	-1.3984
7962274	KIF21A	-0.359576	5.67603	-3.21137	0.0342109	0.257928	-4.35153
8148941	ZNF7	-0.359572	6.36664	-4.38843	0.0127504	0.16118	-3.17904
8148917	MFSD3	-0.35931	6.6627	-3.60436	0.0240572	0.216437	-3.93583
8180285	ZNF257	-0.359177	10.4636	-6.15176	0.00397068	0.0909923	-1.77961
7914500	C1ORF91	-0.359021	5.96134	-3.1098	0.0376204	0.269685	-4.463
7895250	7895250	-0.358918	4.90015	-5.03755	0.00799704	0.128188	-2.61975
8180363	LOC729143	-0.358909	9.77953	-3.77192	0.0208528	0.201198	-3.76611
8152215	KLF10	-0.358885	7.87806	-5.05658	0.00789405	0.12772	-2.60419
7927231	AGAP9	-0.358664	6.72933	-4.31699	0.0134634	0.164112	-3.24416
8084739	FLJ42393	-0.358458	6.51862	-4.44406	0.0122268	0.15775	-3.12884
8126860	MUT	-0.358344	7.42652	-2.96769	0.0430908	0.28736	-4.62168
7913154	LOC100506730	-0.358306	6.22657	-4.18556	0.0149065	0.172221	-3.36591
8035980	RHPN2	-0.358199	6.35248	-2.96733	0.0431057	0.28736	-4.62209
8048835	MFF	-0.357783	9.40759	-5.28902	0.0067585	0.117024	-2.41775
7976000	ADCK1	-0.357322	5.35455	-4.07733	0.016238	0.179806	-3.46809
7916592	MYSM1	-0.357075	7.80247	-3.26592	0.0325313	0.251263	-4.29234
8046048	CSRNP3	-0.356758	5.17175	-5.64428	0.00538548	0.106232	-2.14514
8106534	PAPD4	-0.356637	8.52297	-5.0653	0.00784739	0.127151	-2.59707
7893217	TCEB2	-0.356537	9.57692	-6.55965	0.00315511	0.0823967	-1.50435
8122672	TAB2	-0.356291	7.87322	-4.56451	0.0111803	0.151083	-3.02166
8094948	SLAIN2	-0.356172	9.79854	-3.35899	0.0298872	0.241202	-4.19246
8087669	NPRL2	-0.35598	6.45153	-2.85473	0.048116	0.30303	-4.75003
8180200	ZNF493	-0.355905	6.54104	-5.96145	0.00444008	0.0970724	-1.91355
8009432	AMZ2	-0.355605	9.00977	-3.0349	0.040394	0.279394	-4.54624
8131581	RN7SK	-0.355539	4.55412	-4.02748	0.0168998	0.182643	-3.51576
8129558	OR2A4	-0.355407	4.93364	-3.74182	0.0213886	0.203673	-3.79627
7997520	HSBP1	-0.354993	8.19995	-2.90403	0.0458423	0.296506	-4.69378
8052010	CALM2	-0.354424	9.89228	-4.1902	0.0148525	0.171955	-3.36157
8098512	TRAPPC11	-0.354358	7.74963	-3.72417	0.0217106	0.205224	-3.81402
8045835	GALNT5	-0.354122	4.86383	-5.70955	0.005172	0.104561	-2.0966
8096556	METAP1	-0.353901	9.55875	-5.19321	0.0072005	0.120783	-2.4938
8062728	SGK2	-0.353718	5.42722	-4.18028	0.0149683	0.172574	-3.37086
8092321	DCUN1D1	-0.35371	8.54501	-4.23988	0.0142883	0.169128	-3.31528
7905054	RNU1-5	-0.353592	4.45407	-3.69525	0.0222509	0.208233	-3.84321
7899851	ADC	-0.353562	5.46432	-5.0885	0.00772489	0.125917	-2.57819
7985259	ZFAND6	-0.353081	7.24477	-4.50765	0.0116601	0.154926	-3.072
8169174	RNF128	-0.353074	4.9335	-5.98235	0.00438529	0.0963809	-1.89867
8085220	TADA3	-0.352685	8.20901	-4.17753	0.0150007	0.17277	-3.37343
7976863	PPP2R5C	-0.352353	7.45664	-4.59387	0.0109419	0.14944	-2.99584
8123825	SLC35B3	-0.352292	6.54138	-3.94513	0.0180659	0.189116	-3.59532
7897482	PIK3CD	-0.352278	5.97926	-5.61969	0.00546874	0.106799	-2.16355
8136981	ARHGEF35	-0.352193	3.87537	-4.59748	0.0109131	0.149274	-2.99267
8042953	POLE4	-0.35213	7.44397	-5.31439	0.00664711	0.116305	-2.3978
8100834	GRSF1	-0.351883	8.20631	-4.75198	0.0097603	0.141201	-2.85882
8082607	ATP2C1	-0.351572	7.6654	-3.82589	0.019932	0.196412	-3.71239
7893740	CAPNS1	-0.351128	10.4235	-3.07076	0.0390369	0.275268	-4.50627
8162311	8162311	-0.351099	5.37059	-5.30616	0.00668301	0.116648	-2.40426
8098556	CCDC111	-0.351041	5.46046	-3.16365	0.0357647	0.262988	-4.40369
8065230	RBBP9	-0.350846	7.50453	-5.272	0.00683452	0.117682	-2.43118
7967870	TERF1P5	-0.350839	6.46855	-4.2806	0.0138453	0.165945	-3.27762
7985192	HYKK	-0.350428	5.65657	-6.27801	0.0036929	0.0876426	-1.69272
7895844	7895844	-0.349388	7.56414	-3.49034	0.0265786	0.228333	-4.05387
7943387	C11ORF70	-0.349309	4.17468	-6.49949	0.00326137	0.0833415	-1.54397
8172708	NUDT11	-0.348846	5.18766	-5.49864	0.00590242	0.109802	-2.25516
8046461	ZAK	-0.348599	7.38299	-3.18171	0.0351671	0.261394	-4.38391
7896030	CAPNS1	-0.348498	9.87683	-3.543	0.0253767	0.22236	-3.9991
8004271	ACADVL	-0.34842	8.57419	-3.26812	0.0324659	0.250907	-4.28997
8114938	JAKMIP2	-0.348359	4.67725	-3.32253	0.0308915	0.24497	-4.23143
7933092	ZNF248	-0.348099	4.92841	-3.81991	0.0200316	0.19716	-3.71832
7919160	RNU1-5	-0.34737	4.5819	-3.44095	0.0277688	0.233096	-4.10566
7919166	RNU1-5	-0.34737	4.5819	-3.44095	0.0277688	0.233096	-4.10566
7996860	TANGO6	-0.34685	6.51833	-3.38364	0.0292304	0.238742	-4.16624
8025927	ZNF627	-0.34682	6.1868	-3.18139	0.0351775	0.261394	-4.38426
8035847	ZNF675	-0.34664	6.38456	-3.42977	0.0280468	0.23403	-4.11743
8127943	SNX14	-0.346633	8.14707	-3.6841	0.0224634	0.209191	-3.8545
8050548	LAPTM4A	-0.34656	11.788	-4.18632	0.0148977	0.172221	-3.3652
7978331	CBLN3	-0.346555	5.69758	-5.3465	0.00650933	0.115601	-2.37265
8139896	PMS2P4	-0.34623	9.50692	-4.32996	0.0133304	0.163788	-3.23229
8156549	C9orf3	-0.345997	5.32429	-4.4408	0.0122568	0.157939	-3.13178
8049187	EFHD1	-0.345477	5.69484	-3.61536	0.0238293	0.215739	-3.92454
8156581	C9ORF102	-0.34516	6.79771	-3.67384	0.0226612	0.210073	-3.86491
7962013	ERGIC2	-0.345155	9.46374	-3.44031	0.0277845	0.233096	-4.10633
7894729	7894729	-0.345047	5.49516	-3.0635	0.0393071	0.276246	-4.51434
7956749	TMEM5	-0.344979	6.82861	-6.54453	0.00318141	0.0827881	-1.51428
8010770	SLC16A3	-0.344575	8.43532	-3.3285	0.0307244	0.244277	-4.22503
8072847	SH3BP1	-0.344134	5.97491	-6.41397	0.00342019	0.085241	-1.60087
7895753	7895753	-0.343989	5.30766	-2.88876	0.046533	0.298485	-4.71117
8154733	ACO1	-0.343674	10.0507	-4.55648	0.0112466	0.15171	-3.02874
8094974	OCIAD1	-0.343586	8.80239	-4.15743	0.0152395	0.174084	-3.3923
7894533	7894533	-0.342448	5.01685	-4.12155	0.0156772	0.176293	-3.42613
8123274	MAP3K4	-0.342445	7.78121	-4.14118	0.0154359	0.175568	-3.4076
7892516	7892516	-0.342358	4.39868	-4.75578	0.00973385	0.141039	-2.85557
8028656	PLEKHG2	-0.341614	7.03437	-5.65666	0.00534417	0.105919	-2.1359
7939329	PDHX	-0.34135	8.01844	-2.94647	0.0439859	0.290192	-4.64565
8034299	ELOF1	-0.34133	8.56614	-3.54846	0.0252558	0.221893	-3.99344
8112807	ARSB	-0.340798	7.42372	-4.64685	0.0105274	0.146456	-2.94955
8141728	RABL5	-0.340755	7.79457	-2.90273	0.0459008	0.296537	-4.69526
8041197	YPEL5	-0.340657	8.61344	-6.32616	0.00359335	0.0866143	-1.66
7923875	C1orf186	-0.34064	5.63356	-4.88779	0.00886791	0.134522	-2.7438
8171248	KAL1	-0.340543	4.7888	-6.37375	0.00349818	0.086264	-1.62786
8021623	SERPINB7	-0.340006	4.45132	-2.89353	0.0463159	0.297891	-4.70573
7895627	7895627	-0.339869	6.17562	-3.6135	0.0238677	0.215739	-3.92645
8003639	WDR81	-0.339702	5.92274	-5.3407	0.00653396	0.115767	-2.37718
7918487	DENND2D	-0.339693	5.89241	-4.01047	0.017133	0.183883	-3.53211
8093219	BDH1	-0.339343	5.22609	-3.25202	0.03295	0.252913	-4.30738
8078544	MLH1	-0.339017	9.20241	-3.99222	0.0173875	0.18543	-3.54969
8167924	UBQLN2	-0.33899	8.35982	-3.87521	0.0191331	0.193699	-3.6637
8169389	PAK3	-0.338674	6.04334	-2.81683	0.0499537	0.309222	-4.79352
7894627	SPAG7	-0.338636	7.42313	-6.18456	0.0038961	0.0901764	-1.75689
8080162	ABHD14A	-0.338492	7.50857	-2.96604	0.0431596	0.28736	-4.62355
8007757	FMNL1	-0.338125	5.86752	-5.63017	0.00543306	0.106603	-2.1557
8121502	GTF3C6	-0.337887	9.7431	-5.15891	0.00736732	0.122594	-2.5213
7988077	LCMT2	-0.337814	6.42564	-3.17806	0.035287	0.261689	-4.38791
8021015	PIK3C3	-0.337706	7.44824	-6.31502	0.00361607	0.0866218	-1.66755
8026051	RNASEH2A	-0.337586	7.43916	-3.39256	0.0289971	0.237827	-4.15678
8007363	WNK4	-0.336749	5.57623	-4.88366	0.00889357	0.134788	-2.74727
7994659	MVP	-0.336581	7.51383	-3.20216	0.0345043	0.258992	-4.36156
8137833	SNX8	-0.336453	7.28203	-3.06174	0.0393733	0.27657	-4.51631
8064042	ARFGAP1	-0.335942	7.75729	-3.88489	0.0189809	0.193392	-3.65419
7945831	OSBPL5	-0.335862	5.99599	-2.98416	0.0424106	0.285109	-4.60312
8163023	IKBKAP	-0.335594	8.50011	-3.01066	0.0413429	0.282147	-4.57336
8027345	ZNF492	-0.335538	4.80033	-5.42131	0.00620177	0.112228	-2.31454
8140620	PCLO	-0.335231	4.98534	-3.2135	0.0341434	0.257853	-4.34921
8113623	TMED7	-0.334661	7.73359	-3.28992	0.0318239	0.248789	-4.26646
8049635	TRAF3IP1	-0.334314	6.10746	-4.23375	0.0143565	0.169273	-3.32097
8155770	SMC5	-0.334273	8.26069	-3.59925	0.0241637	0.216592	-3.94107
8052233	CLHC1	-0.333757	4.48833	-5.322	0.00661414	0.115943	-2.39183
7917088	PIGK	-0.333712	8.12391	-5.21021	0.00711952	0.119984	-2.48022
8133754	DTX2P1-UPK3BP1-PMS2P11	-0.333579	8.801	-3.82255	0.0199876	0.196844	-3.71571
7973902	SRP54	-0.333413	8.81915	-4.36733	0.0129561	0.161765	-3.1982
8051215	RBKS	-0.333282	4.75387	-6.01677	0.00429687	0.0955093	-1.87424
7906852	UHMK1	-0.332963	8.38138	-2.91052	0.0455526	0.295839	-4.6864
8062890	PABPC1L	-0.332183	5.58816	-5.3301	0.00657927	0.115824	-2.38548
8112596	ANKRA2	-0.331829	4.66007	-3.74191	0.0213872	0.203673	-3.79618
7960544	VAMP1	-0.330587	6.25596	-3.60905	0.0239598	0.216158	-3.93102
8076241	MKL1	-0.330247	7.32715	-4.57865	0.0110647	0.150131	-3.00921
7903214	LPPR4	-0.330162	5.12554	-6.18213	0.00390156	0.0901764	-1.75857
7935627	GOT1	-0.330005	9.28811	-4.28656	0.0137818	0.165768	-3.27213
7966183	ALKBH2	-0.329987	5.58682	-5.51035	0.00585866	0.109409	-2.24622
8060839	CRLS1	-0.329947	6.90907	-5.79932	0.00489519	0.102063	-2.0306
8121510	RPF2	-0.329714	7.79645	-3.0139	0.0412146	0.281738	-4.56973
8094226	FAM200B	-0.329509	4.59274	-5.9477	0.00447659	0.0975504	-1.92338
7970301	TMCO3	-0.329291	7.9867	-4.3076	0.0135608	0.164684	-3.25278
7910550	TSNAX	-0.329268	7.85419	-3.29554	0.0316607	0.248341	-4.2604
8087100	UQCRC1	-0.329263	7.42892	-4.16931	0.0150978	0.173468	-3.38114
8129193	CEP85L	-0.328784	5.92808	-6.18567	0.00389359	0.0901764	-1.75612
8090840	RYK	-0.328288	9.58881	-3.86336	0.0193215	0.194217	-3.67537
8128606	RTN4IP1	-0.327142	5.45084	-4.92037	0.00866891	0.13305	-2.71657
8094251	TAPT1-AS1	-0.327095	6.12646	-3.36062	0.0298434	0.241188	-4.19073
7991386	CIB1	-0.327035	7.90295	-2.98512	0.0423715	0.285109	-4.60205
8167103	CDK16	-0.326825	9.35894	-4.40802	0.0125629	0.159903	-3.16131
7990511	PTPN9	-0.326449	7.80887	-3.79888	0.0203866	0.19889	-3.73922
8164002	ZBTB26	-0.325862	5.80971	-3.02255	0.0408743	0.281081	-4.56005
8035855	ZNF681	-0.325852	4.71078	-4.07468	0.0162724	0.179961	-3.47062
8023882	ZNF516	-0.325785	5.62929	-3.68394	0.0224665	0.209191	-3.85467
7894154	7894154	-0.325306	5.09549	-2.8654	0.0476131	0.301344	-4.73783
7901212	UQCRH	-0.32525	5.6557	-4.52662	0.0114972	0.153695	-3.05515
8039695	ZNF417	-0.325024	5.63646	-2.85757	0.0479813	0.30259	-4.74678
7918955	GDAP2	-0.324506	8.3091	-3.16177	0.0358279	0.263231	-4.40576
7894512	CAPNS1	-0.324087	11.2155	-5.27067	0.00684054	0.117682	-2.43223
7906652	NIT1	-0.324032	6.32814	-5.18919	0.0072198	0.120924	-2.49702
8089015	PROS1	-0.323622	6.37129	-2.9199	0.0451377	0.294465	-4.67575
7925444	7925444	-0.3236	5.00655	-3.20453	0.0344286	0.258929	-4.35898
7969488	CLN5	-0.323512	7.44563	-3.48038	0.0268137	0.229457	-4.06429
7894378	7894378	-0.323254	4.91666	-5.29358	0.00673832	0.116966	-2.41416
7967084	POP5	-0.323168	5.30009	-3.90286	0.0187023	0.192178	-3.63658
8128890	GSTM2P1	-0.322567	5.70407	-3.97184	0.0176772	0.186975	-3.5694
7975632	PTGR2	-0.322561	5.40416	-5.68169	0.00526182	0.105417	-2.11726
8060813	MCM8	-0.322549	8.53958	-3.33158	0.0306384	0.244001	-4.22173
8086482	ZNF445	-0.322362	6.36485	-5.15346	0.00739426	0.122735	-2.52568
7893745	7893745	-0.321575	5.8672	-5.21642	0.00709024	0.119984	-2.47528
7917148	AIDA	-0.321452	9.71869	-5.69759	0.00521035	0.104796	-2.10547
8035803	ZNF708	-0.32125	5.97581	-3.5424	0.02539	0.222362	-3.99972
8095854	2016-09-11	-0.321075	10.2241	-4.43966	0.0122673	0.157952	-3.1328
7997808	SNAI3-AS1	-0.320954	4.94978	-3.69226	0.0223076	0.208489	-3.84624
8150846	TMEM68	-0.320653	5.83557	-3.91233	0.0185574	0.191658	-3.62731
7978538	ARHGAP5-AS1	-0.320486	5.73039	-2.96015	0.0434065	0.288254	-4.63019
8042925	SEMA4F	-0.320257	5.55758	-4.15029	0.0153254	0.174756	-3.39902
8103755	FBXO8	-0.319752	7.53481	-5.66726	0.00530912	0.105811	-2.128
8162313	IARS	-0.319619	10.1961	-5.73847	0.00508078	0.103788	-2.07525
7982000	SNORD116-26	-0.319441	5.21706	-3.41346	0.0284585	0.235639	-4.13465
8138757	HOXA10	-0.319293	6.50278	-2.98475	0.0423865	0.285109	-4.60246
8132399	YAE1D1	-0.319277	8.70767	-3.11087	0.0375823	0.269635	-4.46181
8019367	RFNG	-0.319143	5.90886	-4.05251	0.0165635	0.180836	-3.49178
8161478	FLJ20444	-0.318942	5.27564	-3.08349	0.0385681	0.273525	-4.49213
7894778	7894778	-0.318872	4.50848	-3.02758	0.0406779	0.280188	-4.55442
8175052	AIFM1	-0.318786	8.29787	-4.25391	0.0141338	0.167836	-3.30228
7993458	C16orf45	-0.318531	7.317	-4.42353	0.0124169	0.159201	-3.14732
8044669	RABL2B	-0.318212	7.93255	-3.9725	0.0176678	0.186935	-3.56877
7990674	CIB2	-0.318181	5.32263	-3.80156	0.0203409	0.198709	-3.73655
8008289	TMEM92	-0.318154	6.11903	-5.94366	0.00448739	0.0977033	-1.92626
7930074	NFKB2	-0.318023	6.23837	-2.86598	0.0475857	0.301304	-4.73716
7974249	ARF6	-0.31794	9.45777	-3.34936	0.0301488	0.241895	-4.20274
7922707	RNASEL	-0.317716	5.09395	-3.41208	0.0284938	0.235657	-4.13611
7974214	KLHDC1	-0.317656	4.9791	-4.48704	0.0118402	0.155704	-3.09037
8051394	RNU6-2	-0.317401	5.13563	-3.1457	0.0363709	0.265329	-4.4234
7894579	PARK7	-0.317309	11.3625	-4.89022	0.00885291	0.134478	-2.74177
8041813	CRIPT	-0.317244	8.73958	-3.90481	0.0186722	0.192178	-3.63466
7934885	RNLS	-0.317087	6.96092	-2.99292	0.0420544	0.284207	-4.59328
8087119	SLC26A6	-0.316797	6.8588	-3.32561	0.030805	0.244625	-4.22812
7985285	ARNT2	-0.316797	5.2371	-2.83075	0.0492697	0.307015	-4.77753
8180389	NME2	-0.316676	10.8915	-4.57099	0.0111271	0.150554	-3.01595
7964759	GRIP1	-0.315368	4.73111	-2.90931	0.0456065	0.295892	-4.68777
8040831	ATRAID	-0.31531	9.58244	-2.91092	0.0455347	0.29578	-4.68594
7936567	RAB11FIP2	-0.315124	7.48989	-5.1412	0.00745529	0.123318	-2.53555
7922773	NCF2	-0.3148	4.9124	-2.98599	0.0423358	0.285001	-4.60107
8095907	FRAS1	-0.314475	5.0752	-3.62115	0.0237106	0.215296	-3.91862
8024078	ARID3A	-0.314392	6.36697	-4.82054	0.00929672	0.138326	-2.80045
7921571	PEX19	-0.314115	7.43757	-4.97568	0.0083435	0.131255	-2.67065
8086141	EPM2AIP1	-0.314008	7.06899	-2.85862	0.0479317	0.302498	-4.74558
8103079	PRMT10	-0.313912	6.46267	-5.60227	0.00552864	0.107104	-2.17663
8052269	CCDC88A	-0.313641	8.40131	-3.45367	0.0274564	0.232329	-4.09229
8142945	TSGA13	-0.313333	5.93348	-3.68849	0.0223795	0.208782	-3.85006
8129071	FRK	-0.313131	4.46041	-4.64643	0.0105307	0.146456	-2.94992
8132503	STK17A	-0.313076	8.57772	-3.52838	0.0257037	0.224248	-4.01426
8147573	OSR2	-0.312363	5.27995	-5.58043	0.00560494	0.107815	-2.19308
7945688	INS-IGF2	-0.312322	6.15121	-5.3001	0.00670959	0.116785	-2.40903
8017312	MED13	-0.312285	8.94271	-4.0436	0.0166823	0.181467	-3.50031
8075921	ELFN2	-0.31218	5.96728	-4.86262	0.0090255	0.136071	-2.76493
8113023	TMEM161B	-0.312151	8.23929	-5.81997	0.00483413	0.101319	-2.01554
7935572	PYROXD2	-0.311995	5.379	-3.7028	0.0221083	0.207596	-3.83558
8133062	ZNF273	-0.311822	6.45067	-3.83619	0.0197619	0.195703	-3.70219
7901577	LRRC42	-0.311762	7.6043	-4.65463	0.0104681	0.146035	-2.94278
8031669	ZNF470	-0.311551	5.47414	-5.65352	0.00535462	0.105989	-2.13824
8155062	TESK1	-0.311306	7.95101	-3.13842	0.0366204	0.266118	-4.43142
7937852	SLC22A18	-0.311057	6.08396	-3.73809	0.0214563	0.20388	-3.80002
7942562	NEU3	-0.310627	6.44525	-2.88772	0.0465802	0.298485	-4.71234
7893748	7893748	-0.310476	5.53076	-4.48938	0.0118196	0.155556	-3.08828
8073513	CCDC134	-0.310253	6.89863	-3.41898	0.0283186	0.235213	-4.12883
8175755	CETN2	-0.310053	8.55275	-3.72998	0.021604	0.204751	-3.80817
7949046	TRPT1	-0.310033	6.43242	-5.78139	0.00494899	0.102782	-2.04371
7953520	LRRC23	-0.309998	5.26375	-4.78668	0.00952217	0.139863	-2.8292
8063211	NCOA3	-0.309761	8.83106	-5.05962	0.00787775	0.127518	-2.60171
7975676	CCDC176	-0.309648	5.30018	-4.04529	0.0166596	0.181398	-3.49868
8066303	CHD6	-0.309603	6.8977	-2.87534	0.0471499	0.30019	-4.72647
7928815	RNU6-2	-0.309524	4.88507	-4.5287	0.0114795	0.153631	-3.05331
7896614	7896614	-0.30929	4.81686	-3.50287	0.0262867	0.226765	-4.04081
[truncated: 3,381 more rows]

## Sheet: Enriched in TAF-MSCs
Affy_ID	Symbol	logFC	FC	AveExpr	t	P.Value	adj.P.Val	B
8106743	VCAN	-6.10293	68.733	7.75512	-23.6087	2.54624e-05	0.010396	3.72708
7927681	BICC1	-4.9309	30.5034	6.97753	-23.7717	2.47983e-05	0.010396	3.75005
8092726	CLDN1	-4.82904	28.4241	7.57875	-7.46053	0.00197842	0.066902	-0.947755
8095744	AREG	-4.76716	27.2306	7.05709	-6.91625	0.00260627	0.0753961	-1.27604
8177222	CD24	-4.66998	25.4567	6.71321	-69.6789	3.93299e-07	0.00212452	6.03427
7909789	TGFB2	-4.66064	25.2925	7.4657	-28.7357	1.19621e-05	0.00713682	4.3441
8096301	SPP1	-4.64061	24.9437	7.36393	-8.81731	0.00106909	0.0512195	-0.220699
8150698	SNAI2	-4.63738	24.8881	7.7436	-6.44322	0.00336481	0.0849034	-1.58134
8081298	GPR128	-4.62658	24.7025	6.8248	-23.5751	2.56021e-05	0.010396	3.72231
7965410	DCN	-4.5493	23.414	6.98933	-19.6288	5.16939e-05	0.0140164	3.07729
8059905	COL6A3	-4.54651	23.3687	7.74471	-6.6538	0.00299729	0.080024	-1.44299
8104079	FAT1	-4.40489	21.1838	7.47723	-30.4694	9.5477e-06	0.00665486	4.51146
8127563	COL12A1	-4.37642	20.7699	7.73587	-26.0937	1.73338e-05	0.0087006	4.05167
8097692	EDNRA	-4.34514	20.3244	7.04651	-6.85394	0.00269307	0.0769032	-1.31514
8104663	CDH6	-4.27886	19.4118	7.40639	-14.2821	0.000174073	0.0229095	1.83445
8058857	IGFBP5	-4.18794	18.2261	7.28897	-6.34927	0.00354673	0.086264	-1.64436
7944082	TAGLN	-4.15416	17.8044	7.55392	-25.9261	1.77686e-05	0.0087006	4.03141
8095736	AREG	-4.09765	17.1205	6.96929	-5.93095	0.00452158	0.0978838	-1.93537
8001800	CDH11	-4.08965	17.0258	7.46421	-57.379	8.32232e-07	0.00212452	5.80694
8016646	COL1A1	-4.07728	16.8805	8.60745	-7.80455	0.00167731	0.0615446	-0.751809
8020779	DSG2	-4.06492	16.7365	6.52216	-63.2458	5.71603e-07	0.00212452	5.92923
8148040	MAL2	-3.91177	15.0508	7.25258	-3.17571	0.0353642	0.261989	-4.39047
7982377	GREM1	-3.89377	14.8642	7.63579	-8.44564	0.00125399	0.0543367	-0.408179
8152617	HAS2	-3.81827	14.1063	6.97135	-7.03786	0.00244663	0.0733263	-1.20064
7969613	GPC6	-3.70348	13.0274	6.99534	-6.21756	0.00382279	0.0895129	-1.73413
8112980	EDIL3	-3.70297	13.0228	8.82968	-15.8186	0.000117958	0.0192531	2.24783
8088180	WNT5A	-3.68691	12.8786	6.59724	-2.8807	0.0469021	0.299404	-4.72035
7952268	THY1	-3.67529	12.7754	6.74146	-6.64122	0.00301779	0.0801303	-1.45114
7965403	LUM	-3.67119	12.7391	6.29783	-3.923	0.0183956	0.190589	-3.61688
7939839	PTPRJ	-3.64339	12.496	7.91236	-40.2395	3.27035e-06	0.00403307	5.19521
8136200	CPA4	-3.63121	12.3909	6.75134	-33.8685	6.35389e-06	0.00555623	4.79325
8135218	LRRC17	-3.60011	12.1267	7.46562	-40.7188	3.12446e-06	0.00403307	5.22021
7997642	CRISPLD2	-3.59218	12.0602	6.56969	-2.85417	0.0481427	0.303083	-4.75068
8108217	TGFBI	-3.57294	11.9004	9.51532	-7.21096	0.00223981	0.0702997	-1.09539
7962579	AMIGO2	-3.55628	11.7638	7.37239	-6.47987	0.00329699	0.0839295	-1.55697
8089106	8089106	-3.53895	11.6233	5.87204	-10.453	0.000566426	0.0393546	0.517134
7928855	BMPR1A	-3.49824	11.2999	6.59372	-22.1385	3.25909e-05	0.0111874	3.50789
8140668	SEMA3A	-3.49369	11.2643	6.71114	-14.5562	0.00016193	0.0221517	1.9122
8103399	PDGFC	-3.48842	11.2233	7.12111	-8.56302	0.00119156	0.0528303	-0.348083
8095395	UGT2B7	-3.47243	11.0996	5.79394	-7.42986	0.00200842	0.0670348	-0.965644
8068583	KCNJ15	-3.42927	10.7724	6.73533	-23.693	2.51163e-05	0.010396	3.73899
7903358	VCAM1	-3.42418	10.7345	6.62675	-61.1917	6.49277e-07	0.00212452	5.88972
8140534	SEMA3C	-3.39996	10.5557	6.57259	-37.8953	4.12162e-06	0.00453978	5.06331
8092707	LEPREL1	-3.39943	10.5519	7.21191	-31.4157	8.48717e-06	0.0066272	4.59567
7937335	IFITM1	-3.33981	10.1247	7.70894	-19.2288	5.59351e-05	0.0142173	3.00113
8008547	TOM1L1	-3.31778	9.97127	7.02371	-15.7848	0.000118923	0.019316	2.2393
8064894	LRRN4	-3.28903	9.77455	7.65026	-16.692	9.60857e-05	0.017974	2.46039
8081826	UPK1B	-3.2647	9.61112	6.31693	-11.472	0.000399171	0.0335637	0.916241
8042439	ANTXR1	-3.24484	9.47971	7.4883	-12.7123	0.000270806	0.0289937	1.35102
8051583	CYP1B1	-3.2407	9.4525	6.68557	-5.68391	0.00525461	0.105364	-2.11562
8112198	ACTBL2	-3.20545	9.22435	6.3873	-13.439	0.000219339	0.0259319	1.58331
7908072	LAMC2	-3.17085	9.00577	7.0286	-5.87999	0.00466187	0.0996319	-1.97202
8048995	ITM2C	-3.15672	8.91799	7.61318	-35.0897	5.5435e-06	0.00525725	4.88167
7913237	CAMK2N1	-3.15121	8.88398	7.4349	-16.4449	0.000101715	0.0182247	2.40177
7974366	PTGER2	-3.14971	8.87478	6.43068	-4.13825	0.0154716	0.175568	-3.41036
8018975	LGALS3BP	-3.14839	8.86667	7.60944	-17.8278	7.47153e-05	0.0161545	2.7156
8100758	UGT2B11	-3.14472	8.84416	6.88805	-7.68346	0.00177633	0.0633669	-0.819814
8043995	IL1R1	-3.11935	8.68998	6.54218	-4.4844	0.0118635	0.155777	-3.09272
8124196	DCDC2	-3.09778	8.56101	6.36	-4.23851	0.0143035	0.169152	-3.31655
8116780	DSP	-3.07028	8.39939	6.55822	-6.10836	0.0040721	0.0926152	-1.80984
8134263	COL1A2	-3.06843	8.38859	7.80175	-2.94083	0.0442273	0.290805	-4.65202
8059854	ARL4C	-3.04042	8.22732	7.4306	-4.50904	0.0116481	0.154889	-3.07077
7952305	BMPR1A	-2.98563	7.92069	6.61985	-15.37	0.000131632	0.0207111	2.1326
8060897	PLCB4	-2.94256	7.68774	6.29264	-4.76991	0.00963636	0.140704	-2.8435
8141206	BAIAP2L1	-2.93901	7.66885	6.83076	-11.8095	0.000357805	0.0322868	1.03972
8163637	TNC	-2.90382	7.48404	6.90885	-28.8654	1.17566e-05	0.00713682	4.35724
8145977	PLEKHA2	-2.86702	7.29557	6.90078	-7.18768	0.00226632	0.070591	-1.10941
8094476	TBC1D19	-2.82487	7.08552	7.85778	-6.52609	0.00321384	0.0829157	-1.52641
8089082	DCBLD2	-2.79533	6.94187	10.312	-17.7517	7.5948e-05	0.0161943	2.69919
7963567	KRT8	-2.78585	6.89644	8.65897	-5.83622	0.00478671	0.101149	-2.00372
7990345	SEMA7A	-2.77838	6.86082	6.97476	-16.9584	9.04466e-05	0.0173504	2.52232
8008237	ITGA3	-2.77443	6.84207	9.12316	-15.946	0.000114404	0.0188367	2.27978
7918323	SORT1	-2.77375	6.83881	7.5224	-6.673	0.00296631	0.0798744	-1.43058
8080964	GXYLT2	-2.76327	6.78932	6.20525	-13.9029	0.000192819	0.0241993	1.72381
8086517	CDCP1	-2.75683	6.75912	7.69479	-22.1724	3.24003e-05	0.0111874	3.5132
7926545	PLXDC2	-2.71249	6.55454	6.74819	-4.95979	0.00843546	0.131681	-2.68381
8095728	EREG	-2.69673	6.48329	6.64946	-4.59021	0.0109713	0.149567	-2.99905
7957221	TRHDE	-2.66226	6.33024	6.08015	-5.46933	0.00601372	0.110997	-2.27758
7951686	IL18	-2.65752	6.30948	6.45185	-8.73718	0.00110591	0.0514215	-0.260432
8105040	OSMR	-2.65297	6.28961	8.28832	-7.99183	0.00153733	0.0591142	-0.648629
8077899	PPARG	-2.6504	6.27842	6.31694	-10.5986	0.000537769	0.0386217	0.576715
8115490	ADAM19	-2.59928	6.05982	8.2009	-18.2523	6.82845e-05	0.0157737	2.80534
8156826	TGFBR1	-2.57898	5.97519	7.72871	-15.5034	0.000127368	0.0204877	2.16731
8031646	ZNF667-AS1	-2.57563	5.96133	5.65407	-12.4033	0.00029724	0.0301744	1.24747
7962058	TMTC1	-2.55434	5.87398	6.46328	-4.32291	0.0134025	0.164043	-3.23874
8139207	INHBA	-2.54096	5.81976	8.13535	-6.02242	0.00428258	0.0953753	-1.87025
8147461	SDC2	-2.53343	5.78947	6.76804	-7.28863	0.00215409	0.0690989	-1.04893
8055314	LYPD1	-2.51245	5.70587	7.13601	-3.91613	0.0184996	0.191417	-3.62359
8059376	SERPINE2	-2.5061	5.68084	8.02835	-44.2406	2.26921e-06	0.0037779	5.38616
7943349	ARHGAP42	-2.49507	5.63755	6.88487	-4.6205	0.0107311	0.147834	-2.97252
7961546	EPS8	-2.48307	5.59085	8.29345	-11.5427	0.000390038	0.0332628	0.942422
8163257	LPAR1	-2.47816	5.57188	6.41788	-12.2324	0.000313265	0.0308603	1.18885
7906919	RGS4	-2.47414	5.55635	9.03006	-10.0113	0.000665938	0.0415239	0.33063
7934906	ACTA2	-2.47102	5.54436	7.62495	-3.86134	0.0193538	0.19422	-3.67735
7928429	PLAU	-2.45166	5.47046	8.336	-8.03371	0.00150804	0.0585908	-0.62588
8046695	ITGA4	-2.44299	5.43768	6.40227	-15.1854	0.000137832	0.0208608	2.08394
7936968	ADAM12	-2.42974	5.38796	6.41742	-5.46665	0.00602404	0.111008	-2.27964
8015349	KRT19	-2.42175	5.35821	8.14149	-10.7488	0.000510078	0.0378211	0.637258
7943369	TMEM133	-2.41929	5.34907	6.5889	-5.05072	0.00792559	0.127734	-2.60898
8107673	GRAMD3	-2.39532	5.26095	6.39872	-7.77163	0.00170354	0.0619921	-0.770198
8120043	RUNX2	-2.35618	5.12012	6.85147	-9.29642	0.000878173	0.0464135	0.00939619
8122265	TNFAIP3	-2.33677	5.0517	7.09897	-4.6936	0.0101775	0.144758	-2.90902
8129573	MOXD1	-2.30546	4.94324	6.33355	-8.03846	0.00150476	0.0585908	-0.623308
8096176	PTPN13	-2.28518	4.87425	6.41847	-23.9772	2.39919e-05	0.010396	3.77866
8054740	PAX8	-2.28431	4.8713	7.19007	-6.69784	0.00292682	0.0796581	-1.41456
7984704	NEO1	-2.27566	4.84218	6.32521	-40.4316	3.21089e-06	0.00403307	5.2053
8145685	8145685	-2.26004	4.79006	5.50991	-6.2896	0.00366863	0.0873156	-1.68483
7903765	GSTM1	-2.25883	4.78602	6.53664	-16.0272	0.000112209	0.0186811	2.29997
8014591	HNF1B	-2.24598	4.74361	6.45549	-5.00503	0.00817691	0.129709	-2.64645
8089544	CCDC80	-2.23592	4.71062	7.5296	-3.27093	0.0323821	0.25075	-4.28693
8022927	SLC39A6	-2.20782	4.61976	7.32697	-17.6747	7.72211e-05	0.0161943	2.68249
8009040	MRC2	-2.17571	4.51808	7.68232	-9.45029	0.000826052	0.0452114	0.0806916
8023727	DSEL	-2.16201	4.47538	6.71732	-4.39489	0.0126882	0.16076	-3.17319
8027348	ZNF730	-2.15548	4.45517	6.45451	-5.30254	0.00669888	0.11672	-2.40711
8023995	FSTL3	-2.14902	4.43527	7.84958	-8.86234	0.00104907	0.0509198	-0.198535
8067233	PMEPA1	-2.14149	4.41217	7.21956	-13.7067	0.000203516	0.0249135	1.66508
7904726	TXNIP	-2.13855	4.40318	8.83495	-10.3805	0.000581414	0.0395089	0.487116
7970329	GAS6	-2.13762	4.40035	6.8792	-10.3639	0.000584928	0.0396393	0.480187
8152453	TRPS1	-2.13258	4.38502	6.02407	-11.0882	0.000453773	0.0354443	0.77073
8163149	PTPN3	-2.10828	4.31178	6.00258	-6.74769	0.00284952	0.0790014	-1.38258
8102792	PCDH18	-2.10797	4.31085	6.11732	-3.62489	0.0236342	0.215117	-3.91479
8046536	HOXD10	-2.09538	4.27339	6.04466	-4.94809	0.00850391	0.131955	-2.6935
8022674	CDH2	-2.07863	4.22407	9.69943	-12.0198	0.000334732	0.0315124	1.11462
7944722	UBASH3B	-2.07597	4.21628	7.39134	-10.0609	0.000653721	0.0411474	0.352023
8050160	MBOAT2	-2.07515	4.21388	7.46141	-13.397	0.000221962	0.0260235	1.57029
7985268	FAH	-2.07262	4.20651	8.49915	-6.841	0.00271154	0.0771678	-1.3233
8132860	EGFR	-2.04438	4.12495	7.00575	-21.0657	3.94321e-05	0.0122492	3.33322
8107044	ERAP2	-2.04272	4.12023	7.26226	-14.7637	0.000153438	0.0217814	1.96985
8131666	ITGB8	-2.03728	4.1047	7.12986	-3.7073	0.0220238	0.207082	-3.83103
7947199	LGR4	-2.03631	4.10195	7.11852	-6.4705	0.00331416	0.0840422	-1.56319
7906307	KIRREL	-2.02591	4.07248	8.67308	-6.36244	0.00352051	0.086264	-1.63548
7956301	LRP1	-2.02553	4.07141	6.85329	-2.98581	0.0423431	0.285001	-4.60127
7922846	FAM129A	-2.01547	4.04313	6.35588	-11.9653	0.000340525	0.0316717	1.09537
8134339	PEG10	-2.01265	4.03522	8.4934	-4.49472	0.0117727	0.155488	-3.08352
7896337	NBEAL1	-2.00593	4.01647	7.13578	-8.01203	0.00152312	0.0589028	-0.637646
8069269	COL6A1	-2.00131	4.00363	7.82344	-3.27752	0.0321872	0.250196	-4.27982
7965941	GLT8D2	-2.0003	4.00082	6.62691	-10.4721	0.000562556	0.0393518	0.525008
7919095	NOTCH2	-1.99263	3.97962	9.13651	-20.6383	4.26557e-05	0.0127956	3.25986
8056222	DPP4	-1.99167	3.97697	7.10085	-6.16395	0.00394276	0.0905393	-1.77115
8066513	SDC4	-1.98597	3.96128	8.73955	-37.6487	4.2266e-06	0.00453978	5.04845
8115099	PDGFRB	-1.97326	3.92654	6.5555	-12.029	0.000333764	0.0315124	1.11787
8048205	IGFBP2	-1.96415	3.90182	7.55861	-12.3915	0.000298316	0.0301896	1.24344
7917875	F3	-1.96414	3.90179	7.11816	-5.53436	0.00577015	0.10908	-2.22795
7984079	TPM1	-1.96181	3.8955	9.48438	-17.068	8.82487e-05	0.0172848	2.54741
7952341	CLMP	-1.93261	3.81745	7.26354	-3.13946	0.0365846	0.266031	-4.43027
8115831	DUSP1	-1.92104	3.78696	9.63044	-5.75671	0.00502424	0.103408	-2.06182
8041383	LTBP1	-1.9209	3.78659	8.68836	-10.0874	0.000647323	0.0409809	0.363381
7956759	SRGAP1	-1.9171	3.77662	7.96096	-10.5771	0.000541889	0.0386217	0.567964
8049487	MLPH	-1.90751	3.75162	6.60333	-31.2772	8.63282e-06	0.0066272	4.58364
7928107	H2AFY2	-1.89699	3.72435	6.67122	-15.071	0.000141861	0.0212772	2.05338
7912157	ERRFI1	-1.89561	3.72079	8.93578	-5.47964	0.00597428	0.110514	-2.26968
8122176	TCF21	-1.89512	3.71954	6.24696	-3.21149	0.034207	0.257928	-4.3514
7979710	PLEK2	-1.88645	3.69724	8.32786	-10.6617	0.000525915	0.0383181	0.602258
7994609	QPRT	-1.8814	3.68432	7.45264	-12.3818	0.000299203	0.0301896	1.24013
8103706	AADAT	-1.88036	3.68166	6.7616	-9.6281	0.000770546	0.0443891	0.161576
8016476	HOXB9	-1.86786	3.64991	6.4445	-13.8772	0.000194178	0.0241993	1.71618
8149534	ASAH1	-1.86612	3.6455	8.71828	-6.62815	0.00303929	0.0802551	-1.45963
8149551	PSD3	-1.86012	3.63039	7.78425	-17.4663	8.0802e-05	0.0164053	2.63682
8023575	CCBE1	-1.85989	3.62981	6.30456	-9.97549	0.00067492	0.041695	0.315142
7975459	SIPA1L1	-1.85392	3.6148	8.38857	-4.81093	0.00936003	0.138965	-2.8086
8158183	DNM1	-1.8498	3.60449	6.96544	-16.7707	9.43752e-05	0.0178361	2.47882
8068361	SLC5A3	-1.84786	3.59966	8.0732	-9.86032	0.000704887	0.0421027	0.264871
7904702	LOC101060683	-1.83433	3.56605	9.52296	-28.3513	1.25982e-05	0.00723245	4.30451
7918426	SLC16A4	-1.83302	3.56282	6.34224	-4.38174	0.0128152	0.161218	-3.18511
8097910	FGB	-1.83291	3.56254	5.7963	-4.34777	0.0131504	0.162958	-3.21601
7934570	KCNMA1	-1.83273	3.56209	6.16608	-2.9863	0.0423232	0.284982	-4.60072
7939642	CREB3L1	-1.81593	3.52086	6.44221	-3.03185	0.0405119	0.279707	-4.54964
7988467	FBN1	-1.81467	3.5178	9.2937	-9.78804	0.000724547	0.042733	0.232998
8152512	TNFRSF11B	-1.81413	3.51648	6.15959	-3.61979	0.0237385	0.215362	-3.92001
7901969	ROR1	-1.81236	3.51216	7.79916	-3.37252	0.0295247	0.240169	-4.17806
8115455	HAVCR1	-1.81193	3.51113	5.77777	-17.0023	8.95588e-05	0.0173504	2.53239
8134091	CLDN12	-1.81166	3.51045	7.66425	-23.1443	2.74808e-05	0.0104054	3.66021
8119898	VEGFA	-1.80602	3.49675	7.54723	-7.0305	0.00245594	0.0734731	-1.20517
8147000	ZFHX4	-1.79764	3.4765	6.34192	-9.19744	0.000913884	0.0476953	-0.0371204
7937772	IGF2	-1.79031	3.45889	6.55212	-5.97598	0.00440191	0.0966824	-1.9032
7927732	ARID5B	-1.78894	3.4556	7.1923	-17.939	7.29597e-05	0.0160883	2.73939
7954245	PLEKHA5	-1.77485	3.42202	6.8282	-30.3797	9.65666e-06	0.00665486	4.50322
7899615	SERINC2	-1.76897	3.40811	8.49959	-7.00196	0.00249247	0.0739624	-1.22277
8090098	MYLK	-1.76848	3.40696	7.38642	-6.58622	0.00310954	0.0817839	-1.48695
8051298	GALNT14	-1.7605	3.38816	6.79539	-9.52558	0.000801959	0.0444211	0.115134
7930181	AS3MT	-1.75219	3.36869	6.43049	-3.84225	0.0196626	0.195306	-3.6962
7989501	CA12	-1.75184	3.36788	6.76364	-8.84492	0.00105676	0.0509496	-0.207094
8097017	UGT8	-1.73422	3.32701	6.00011	-2.95371	0.0436779	0.289467	-4.63746
7991234	MFGE8	-1.72964	3.31644	8.71024	-3.96024	0.0178447	0.187849	-3.58064
7924450	DUSP10	-1.7289	3.31474	5.77727	-5.32349	0.00660771	0.115943	-2.39066
8021301	RAB27B	-1.72844	3.31369	6.06626	-3.79046	0.0205308	0.19963	-3.7476
8149825	STC1	-1.72667	3.30962	7.764	-12.0252	0.000334158	0.0315124	1.11655
7908459	CFH	-1.72332	3.30196	6.93498	-5.79965	0.0048942	0.102063	-2.03036
8145365	DOCK5	-1.72146	3.29769	7.33911	-8.19371	0.00140236	0.056919	-0.540033
7929012	STAMBPL1	-1.71747	3.28859	6.36241	-6.21019	0.00383902	0.0897507	-1.73921
8154381	LURAP1L	-1.71103	3.27394	6.71071	-5.70055	0.00520083	0.104796	-2.10327
8102342	ELOVL6	-1.69065	3.22802	8.44133	-5.43899	0.00613169	0.111634	-2.3009
8113214	GLRX	-1.68839	3.22297	8.0519	-3.35505	0.0299939	0.2414	-4.19666
8151931	TSPYL5	-1.68159	3.20782	5.93545	-6.04641	0.00422249	0.0948751	-1.85331
8009075	TANC2	-1.67846	3.20086	6.35306	-23.9122	2.42435e-05	0.010396	3.76965
8129363	HDDC2	-1.67642	3.19634	7.88086	-14.8888	0.000148586	0.0216994	2.00413
7959102	HSPB8	-1.67173	3.18597	7.34889	-7.19576	0.00225708	0.0705009	-1.10454
7903461	NTNG1	-1.67091	3.18416	5.89224	-5.50512	0.00587813	0.109588	-2.25021
8128565	POPDC3	-1.66673	3.17494	6.10982	-7.56719	0.00187835	0.0651493	-0.886093
7938544	TEAD1	-1.66465	3.17037	8.73062	-12.6378	0.000276904	0.0294141	1.32631
7958253	C12orf75	-1.66413	3.16923	9.48053	-12.4956	0.000289021	0.0299799	1.2787
8105191	PARP8	-1.66092	3.16217	6.06509	-11.1734	0.000440881	0.0349494	0.803516
8005097	HS3ST3B1	-1.66083	3.16199	6.51818	-8.86453	0.00104811	0.0509198	-0.197459
8169115	NRK	-1.65403	3.14712	5.51946	-6.18066	0.00390486	0.0901764	-1.75958
8131867	C5ORF13	-1.64324	3.12366	7.50508	-12.2782	0.000308869	0.0307916	1.20464
8140955	CDK6	-1.63611	3.10828	8.44708	-11.212	0.000435205	0.0348158	0.818243
8059470	IRS1	-1.62849	3.09189	5.40753	-14.9752	0.000145347	0.0214455	2.02758
8144726	TUSC3	-1.62419	3.0827	8.42202	-25.9583	1.7684e-05	0.0087006	4.03532
8155192	GLIPR2	-1.62182	3.07763	8.31704	-7.38429	0.00205404	0.0676063	-0.992352
8112007	EMB	-1.61625	3.06577	5.54883	-3.78762	0.0205797	0.199837	-3.75043
8175531	CDR1	-1.61273	3.05831	8.34358	-3.57877	0.0245972	0.218579	-3.96214
7952313	MIRLET7A2	-1.60321	3.03819	6.83188	-5.69186	0.00522882	0.105008	-2.10971
8108447	CXXC5	-1.5988	3.0289	8.08063	-4.68112	0.0102695	0.14483	-2.91981
8057620	COL5A2	-1.59104	3.01266	7.58344	-4.45886	0.0120919	0.157091	-3.11556
8046906	GULP1	-1.58681	3.00385	7.89526	-4.53567	0.0114205	0.153026	-3.04713
8114920	DPYSL3	-1.57611	2.98165	9.52703	-7.55088	0.00189324	0.0655293	-0.89547
8099912	SMIM14	-1.57547	2.98034	7.03587	-4.97982	0.00831973	0.13098	-2.66723
8092169	TNFSF10	-1.56829	2.96554	9.1336	-8.66674	0.0011396	0.0521225	-0.295667
8098263	PALLD	-1.56639	2.96163	7.22665	-10.4389	0.000569316	0.0393546	0.511287
8159900	GLIS3	-1.56464	2.95803	6.65289	-17.2125	8.5452e-05	0.0169363	2.58016
7943442	DYNC2H1	-1.56346	2.95563	5.89233	-22.363	3.13531e-05	0.0111132	3.54281
8172158	CASK	-1.5592	2.94689	7.42246	-14.3629	0.000170379	0.0227376	1.85756
8088550	PRICKLE2	-1.52568	2.87922	7.04037	-4.13663	0.0154914	0.175621	-3.41189
8108912	SH3RF2	-1.52376	2.8754	6.25489	-10.3452	0.000588905	0.0396393	0.472391
8045009	GYPC	-1.52371	2.8753	6.50736	-7.70821	0.00175551	0.06295	-0.805829
8076998	PLXNB2	-1.51729	2.86254	8.5314	-14.719	0.000155217	0.0217814	1.95753
8149555	PSD3	-1.51094	2.84996	7.34941	-16.3127	0.000104897	0.018532	2.36993
8174361	TSC22D3	-1.51001	2.84813	7.79213	-8.79999	0.00107692	0.0512993	-0.229256
8056408	GALNT3	-1.50972	2.84755	5.36931	-2.85691	0.0480125	0.302607	-4.74753
8020973	FHOD3	-1.50904	2.8462	6.22539	-5.86345	0.00470859	0.100244	-1.98398
7917503	GBP3	-1.50546	2.83914	6.6161	-7.62061	0.0018306	0.0643647	-0.855522
8052689	SPRED2	-1.50138	2.83114	7.1793	-26.8747	1.54758e-05	0.00833422	4.14327
7928308	DDIT4	-1.49638	2.82133	6.86662	-4.08108	0.0161896	0.179479	-3.46453
8016739	TOB1	-1.47578	2.78135	7.11645	-5.52117	0.00581858	0.109273	-2.23798
7908488	CFHR1	-1.47498	2.77979	6.21917	-5.88939	0.00463561	0.0993255	-1.96524
7997942	CPNE7	-1.47121	2.77255	6.95635	-7.59186	0.0018561	0.0648267	-0.871947
8018754	CYGB	-1.47092	2.77198	6.75248	-2.90234	0.0459185	0.296537	-4.69571
7893608	NBEAL1	-1.4663	2.76313	7.53569	-4.62513	0.010695	0.147659	-2.96847
7928171	SGPL1	-1.46117	2.75332	7.45454	-8.18467	0.00140808	0.057011	-0.544837
8025402	ANGPTL4	-1.46079	2.75259	7.38981	-4.99845	0.0082139	0.129928	-2.65186
8005661	CYTSB	-1.45878	2.74876	7.56563	-25.7068	1.83584e-05	0.00885914	4.00455
8047487	FZD7	-1.45819	2.74763	5.68904	-6.53798	0.00319288	0.0827912	-1.51858
7913694	FUCA1	-1.45481	2.74121	5.78343	-9.05349	0.000969119	0.049492	-0.105705
7947363	WT1	-1.45386	2.7394	6.55324	-3.41443	0.0284339	0.235631	-4.13363
7924069	RNU5A-8P	-1.44412	2.72096	9.10083	-19.8884	4.91562e-05	0.0139894	3.12553
8060997	SPTLC3	-1.44365	2.72009	5.40587	-4.05701	0.0165039	0.180678	-3.48748
8100768	UGT2B11	-1.4418	2.71659	6.06864	-7.99397	0.00153581	0.0591142	-0.647464
8157216	UGCG	-1.44122	2.71551	8.02429	-5.3442	0.00651909	0.115601	-2.37445
8061447	PYGB	-1.43241	2.69898	9.09309	-6.58129	0.00311794	0.0818754	-1.49018
8083166	TRPC1	-1.42585	2.68673	6.21085	-21.2932	3.78408e-05	0.0120586	3.37137
8068353	MRPS6	-1.42137	2.6784	7.97737	-6.36966	0.00350624	0.086264	-1.63062
8084794	IL1RAP	-1.41544	2.66742	5.94473	-9.83088	0.000712812	0.0424589	0.251921
7983512	SQRDL	-1.41437	2.66544	8.00428	-7.13555	0.00232713	0.0715768	-1.14095
8097903	TLR2	-1.4143	2.66529	5.20762	-19.0555	5.79081e-05	0.0146073	2.96742
7989985	ITGA11	-1.41117	2.65952	6.54994	-21.9335	3.37749e-05	0.011246	3.47554
8145669	RBPMS	-1.40945	2.65635	7.79576	-14.1737	0.000179187	0.0233063	1.80321
8117243	LRRC16A	-1.4079	2.65351	7.49087	-9.88612	0.000698032	0.0420296	0.276187
7895831	RPL12P16	-1.40629	2.65055	7.00056	-4.08939	0.0160827	0.178701	-3.45662
8113981	P4HA2	-1.40462	2.64747	8.19288	-3.44644	0.0276335	0.233096	-4.09989
8123246	SLC22A3	-1.40048	2.63989	5.8761	-2.84632	0.0485168	0.304403	-4.75966
7916853	DIRAS3	-1.40036	2.63967	5.89684	-3.1143	0.0374608	0.269292	-4.45802
7943998	NNMT	-1.40006	2.63912	9.95622	-7.34659	0.00209277	0.0680497	-1.01457
8103341	MAP9	-1.39743	2.63431	4.87333	-14.5273	0.000163157	0.0221517	1.9041
7991080	BNC1	-1.39509	2.63005	5.90035	-4.91992	0.00867164	0.13305	-2.71694
8001387	SALL1	-1.39087	2.62237	6.86724	-3.75594	0.0211354	0.202564	-3.78211
7896822	AGRN	-1.39083	2.6223	7.07472	-11.7356	0.00036639	0.0327425	1.01301
7999468	LITAF	-1.3872	2.6157	8.31669	-8.67435	0.0011359	0.0520965	-0.291849
8151101	MYBL1	-1.38678	2.61495	6.72534	-5.07014	0.00782163	0.126918	-2.59313
8113504	NREP	-1.38668	2.61477	9.79977	-10.2102	0.000618628	0.0401529	0.415688
8006681	LHX1	-1.38485	2.61145	6.59865	-7.70723	0.00175633	0.06295	-0.806384
7950578	PAK1	-1.37898	2.60084	7.30124	-7.4179	0.00202028	0.0670679	-0.972643
7970793	SLC46A3	-1.37457	2.5929	5.96177	-4.27892	0.0138633	0.165986	-3.27917
8101648	HSD17B11	-1.37096	2.58643	8.38274	-5.70213	0.00519575	0.104796	-2.1021
8103951	ACSL1	-1.36773	2.58065	7.15232	-5.21071	0.00711717	0.119984	-2.47983
8075310	LIF	-1.35854	2.56426	5.56966	-10.2167	0.000617151	0.0401353	0.418443
7971104	TRPC4	-1.35807	2.56342	5.67008	-4.53023	0.0114665	0.15358	-3.05195
8077490	LMCD1	-1.35037	2.54977	7.3187	-4.03901	0.0167438	0.181898	-3.5047
8081386	NFKBIZ	-1.34675	2.54338	6.67712	-3.28326	0.0320184	0.249599	-4.27363
8023165	HDHD2	-1.34625	2.5425	8.14308	-9.57379	0.000786993	0.0444211	0.137037
8138602	DFNA5	-1.3447	2.53978	7.85057	-14.4946	0.000164562	0.0221839	1.8949
8059350	AP1S3	-1.34339	2.53746	6.51383	-11.5115	0.000394038	0.0332628	0.930885
8180376	AKR1C1	-1.34199	2.535	5.77339	-3.45788	0.0273537	0.231774	-4.08786
8162216	SHC3	-1.33622	2.52489	7.81788	-5.15238	0.00739963	0.122763	-2.52655
8026300	CD97	-1.33185	2.51726	7.56601	-18.8504	6.03583e-05	0.014887	2.92695
8062312	MYL9	-1.32874	2.51184	8.82392	-8.30682	0.00133318	0.0554193	-0.48034
8145055	BMP1	-1.32459	2.50462	7.70942	-9.92098	0.0006889	0.0418428	0.291428
8044499	SLC20A1	-1.31867	2.49436	10.489	-14.6216	0.000159188	0.0220181	1.9305
8069880	TIAM1	-1.31098	2.48111	6.02171	-3.69903	0.0221793	0.207854	-3.83939
8141882	DPY19L2P2	-1.30459	2.47014	5.40671	-4.38687	0.0127654	0.161218	-3.18046
7923119	ZBTB41	-1.29439	2.45273	6.93626	-7.27296	0.00217105	0.06942	-1.05827
7965040	PHLDA1	-1.29215	2.44893	8.61382	-12.7882	0.000264765	0.0285754	1.37602
8047606	NBEAL1	-1.28867	2.44302	6.50482	-4.6797	0.01028	0.144843	-2.92104
8047300	AOX1	-1.28832	2.44244	5.39892	-7.58743	0.00186007	0.0648267	-0.874484
7958352	BTBD11	-1.28716	2.44047	5.87019	-8.42105	0.00126758	0.0545287	-0.420874
7896709	CHST2	-1.28347	2.43425	7.49536	-20.9738	4.00986e-05	0.0122492	3.31764
8173299	EDA2R	-1.26605	2.40502	6.25859	-7.21072	0.00224008	0.0702997	-1.09554
8011415	P2RX5	-1.2607	2.39612	6.00375	-17.882	7.38536e-05	0.0161545	2.72721
8041644	PLEKHH2	-1.25949	2.39411	5.7367	-5.3284	0.00658658	0.115824	-2.38682
8160332	MLLT3	-1.2562	2.38865	7.35005	-3.34218	0.0303454	0.242771	-4.2104
8091078	RBP1	-1.2559	2.38816	6.5472	-14.5192	0.000163506	0.0221517	1.90181
8020468	RBBP8	-1.25448	2.38582	7.5433	-10.0436	0.000657952	0.0412577	0.344571
8063410	PARD6B	-1.24641	2.37251	6.47464	-3.93882	0.0181592	0.189307	-3.60147
8171229	PNPLA4	-1.24033	2.36253	7.15284	-9.10513	0.000948837	0.0488306	-0.0809726
7979813	ZFP36L1	-1.23926	2.36077	9.24809	-8.01721	0.0015195	0.058831	-0.634829
8129392	SOGA3	-1.23796	2.35865	5.40968	-15.4378	0.00012944	0.0206364	2.15031
7929032	FAS	-1.23694	2.35699	6.92204	-9.40467	0.000841092	0.0452889	0.0596816
8167673	MAGED4B	-1.23662	2.35647	7.94576	-7.30792	0.00213343	0.0687443	-1.03747
8172722	MAGED4B	-1.23662	2.35647	7.94576	-7.30792	0.00213343	0.0687443	-1.03747
7914648	PHC2	-1.23342	2.35123	7.3891	-21.0089	3.98426e-05	0.0122492	3.3236
7972750	COL4A1	-1.22892	2.34391	8.79538	-6.56813	0.00314048	0.0820789	-1.49879
7903742	GSTM4	-1.22429	2.33641	6.50147	-3.19528	0.0347255	0.259541	-4.36907
7928306	RNY4P7	-1.2239	2.33577	6.47671	-5.45904	0.00605344	0.111237	-2.28548
8134631	ZNF655	-1.22098	2.33106	6.24036	-22.302	3.16836e-05	0.0111132	3.53338
8137526	INSIG1	-1.22067	2.33055	8.66976	-7.5252	0.00191697	0.0657782	-0.910267
8012883	HS3ST3A1	-1.21872	2.3274	6.48102	-6.9178	0.00260416	0.0753961	-1.27507
7917728	FAM69A	-1.21825	2.32664	5.40706	-3.21414	0.0341231	0.257817	-4.34851
8096875	ENPEP	-1.21823	2.32661	5.32104	-5.54757	0.00572217	0.10908	-2.21793
7901951	PGM1	-1.21802	2.32627	7.90932	-6.45751	0.00333816	0.0845253	-1.57182
8150509	PLAT	-1.21702	2.32466	10.7552	-4.77618	0.00959351	0.140411	-2.83815
8174985	SMARCA1	-1.21086	2.31476	7.55304	-7.91177	0.00159532	0.0599541	-0.692447
8006239	NF1	-1.20868	2.31126	8.38698	-9.34017	0.000862946	0.0459002	0.0297915
8065071	FLRT3	-1.20579	2.30664	5.77382	-3.67602	0.022619	0.209965	-3.8627
8160213	TTC39B	-1.20576	2.30659	5.37061	-2.92695	0.0448283	0.293482	-4.66774
8097256	FGF2	-1.20533	2.3059	6.42333	-2.90126	0.0459668	0.296734	-4.69693
8020630	TTC39C	-1.2012	2.29931	5.88033	-6.86651	0.00267528	0.0765848	-1.30723
7982564	SPRED1	-1.20028	2.29784	7.83315	-7.73986	0.00172933	0.0626569	-0.788014
8009493	KCNJ16	-1.19771	2.29375	5.51054	-9.29858	0.000877413	0.0464135	0.0104055
8036840	AKT2	-1.19662	2.29202	8.40585	-12.9628	0.000251501	0.0280575	1.43286
8081431	ALCAM	-1.19407	2.28797	9.73351	-16.1014	0.000110249	0.0185607	2.31831
8162759	TBC1D2	-1.19283	2.286	7.23254	-6.40616	0.00343515	0.0854859	-1.60609
8121588	DSE	-1.19248	2.28546	7.7924	-2.88472	0.0467174	0.298742	-4.71576
8095585	SLC4A4	-1.18994	2.28144	5.65408	-2.84792	0.0484401	0.304261	-4.75783
8121838	TPD52L1	-1.188	2.27836	5.78426	-8.63168	0.00115684	0.0524233	-0.313315
8009301	PRKCA	-1.18284	2.27024	7.48755	-18.2928	6.77073e-05	0.0157654	2.81376
8022424	NF1P3	-1.18176	2.26853	6.60285	-9.73625	0.000739056	0.0431725	0.210008
8067862	NF1P3	-1.18176	2.26853	6.60285	-9.73625	0.000739056	0.0431725	0.210008
8010161	2016-09-09	-1.18022	2.26612	8.03992	-9.58726	0.00078287	0.0444211	0.143141
7973629	REC8	-1.17867	2.26368	7.45907	-12.8141	0.000262742	0.0284968	1.38452
7960900	CLEC4E	-1.17797	2.26258	5.05912	-3.59917	0.0241655	0.216592	-3.94116
8130720	SFT2D1	-1.17574	2.25909	7.19257	-8.2191	0.00138645	0.0565991	-0.526565
8047596	NBEAL1	-1.17518	2.25821	6.81229	-7.13295	0.00233022	0.0715768	-1.14253
7917199	TTLL7	-1.17331	2.25528	6.04106	-3.68054	0.0225319	0.209507	-3.85812
8134098	CDK14	-1.16916	2.24881	7.74514	-5.20414	0.0071483	0.120322	-2.48507
8103226	TMEM154	-1.16816	2.24725	8.50962	-10.0615	0.000653566	0.0411474	0.352298
7955858	HOXC10	-1.16598	2.24385	5.47516	-11.2739	0.00042627	0.0345758	0.8418
8100547	8100547	-1.16557	2.24321	5.8381	-8.39666	0.00128124	0.0548031	-0.433501
8130993	FAM20C	-1.16479	2.242	7.45195	-3.3996	0.0288144	0.237516	-4.14932
7915592	RNU5D-1	-1.16448	2.24153	4.91409	-10.4592	0.000565165	0.0393546	0.519694
8143610	ARHGEF5	-1.16273	2.23881	6.08869	-20.1469	4.67833e-05	0.0135456	3.17266
7903507	FAM102B	-1.1607	2.23565	5.76156	-12.1272	0.000323665	0.0313742	1.15231
7909494	SYT14	-1.15978	2.23423	5.84452	-5.64839	0.00537172	0.106087	-2.14207
7941537	PACS1	-1.15841	2.23211	8.35185	-4.58341	0.0110261	0.150016	-3.00502
8161174	GNE	-1.15688	2.22974	6.54684	-10.3378	0.000590476	0.0396393	0.469325
8131957	SNX10	-1.15424	2.22566	5.25885	-5.06051	0.00787297	0.127503	-2.60098
8150988	ASPH	-1.14943	2.21827	8.16675	-7.24063	0.00220657	0.069907	-1.07759
7957608	MIR492	-1.1491	2.21776	5.27713	-6.40179	0.00344357	0.0856199	-1.60903
8138988	DPY19L2P1	-1.14868	2.2171	5.71755	-4.54799	0.0113171	0.152253	-3.03624
8056943	KIAA1715	-1.1459	2.21285	8.10561	-9.80233	0.000720606	0.042733	0.239321
7969736	FARP1	-1.1453	2.21192	8.48393	-10.2241	0.000615479	0.0401353	0.42157
8114138	C5orf15	-1.14058	2.2047	7.83841	-5.78871	0.00492695	0.102469	-2.03836
8008454	ABCC3	-1.13947	2.203	6.28947	-16.1005	0.000110271	0.0185607	2.3181
7914665	RN7SK	-1.13901	2.20229	5.31698	-11.9655	0.000340499	0.0316717	1.09545
8058765	FN1	-1.13419	2.19495	12.2285	-16.1119	0.000109974	0.0185607	2.3209
8147687	8147687	-1.13408	2.19478	7.42518	-3.75691	0.021118	0.202495	-3.78113
8166289	CDKL5	-1.13125	2.19049	6.20024	-5.18011	0.00726365	0.121396	-2.50428
8058091	SATB2	-1.12357	2.17886	6.27997	-3.16944	0.0355719	0.262334	-4.39734
7975416	PCNX	-1.12353	2.1788	8.25126	-5.7693	0.00498568	0.103199	-2.05258
8131614	AHR	-1.12174	2.1761	9.61192	-4.7629	0.00968457	0.140938	-2.84948
8138067	CYTH3	-1.12089	2.17481	6.28497	-5.01932	0.00809723	0.129125	-2.63469
7893134	7893134	-1.12041	2.17409	6.9353	-12.0687	0.000329628	0.0315124	1.13185
8073775	FBLN1	-1.12004	2.17353	5.99413	-3.74628	0.0213082	0.203411	-3.79179
8143307	HIPK2	-1.11704	2.16901	9.73617	-5.40928	0.00625001	0.112673	-2.32385
8006531	SLFN5	-1.11566	2.16694	9.24651	-7.64639	0.00180809	0.0638431	-0.840841
7939341	CD44	-1.11541	2.16656	10.7245	-6.32819	0.00358922	0.0866143	-1.65862
8166219	SYAP1	-1.11417	2.16471	8.29128	-11.5983	0.000383023	0.0332628	0.962926
8098441	TENM3	-1.11391	2.16431	6.43938	-12.4481	0.000293216	0.0301736	1.26265
8100229	8100229	-1.11291	2.16281	5.46523	-6.74595	0.00285219	0.0790095	-1.3837
7974316	FRMD6	-1.11157	2.1608	8.62989	-13.1803	0.000236125	0.0271112	1.50238
8171684	SH3KBP1	-1.11105	2.16003	8.48402	-5.71283	0.00516157	0.104477	-2.09418
8117054	CAP2	-1.10166	2.14601	8.02995	-3.43298	0.0279668	0.233807	-4.11406
8022176	LAMA1	-1.09992	2.14342	5.92043	-3.67502	0.0226384	0.210043	-3.86371
7981346	MOK	-1.09604	2.13768	5.27839	-3.47668	0.0269017	0.229737	-4.06816
8008885	MIR21	-1.09419	2.13494	7.82548	-3.1378	0.0366418	0.266183	-4.43211
8067864	ANKRD20A4	-1.09352	2.13395	6.34079	-3.51135	0.0260912	0.225762	-4.03197
8150592	CEBPD	-1.0931	2.13331	7.91205	-5.04756	0.00794263	0.127885	-2.61155
8112746	WDR41	-1.08822	2.12612	8.88065	-15.2826	0.000134522	0.0208333	2.10966
8084955	PIGX	-1.08748	2.12503	7.77244	-8.76163	0.00109451	0.0514047	-0.248271
7950641	KCTD14	-1.08639	2.12342	6.93031	-12.4704	0.000291237	0.0301159	1.2702
8084206	B3GNT5	-1.08563	2.12231	8.41986	-3.16482	0.0357258	0.262969	-4.40241
8057736	TMEM194B	-1.0828	2.11814	5.08927	-4.14051	0.015444	0.175568	-3.40823
7901804	INADL	-1.08141	2.1161	5.34695	-3.25779	0.0327754	0.252271	-4.30113
7919645	SV2A	-1.08	2.11403	6.05944	-7.01834	0.00247142	0.0736821	-1.21266
7934920	LIPA	-1.07955	2.11338	8.55515	-5.38309	0.00635661	0.113793	-2.34415
8056545	STK39	-1.07926	2.11295	8.81804	-8.3918	0.00128399	0.0548031	-0.436023
8083854	PRKCI	-1.07926	2.11295	8.41532	-12.1272	0.000323656	0.0313742	1.15234
8152280	LRP12	-1.07911	2.11273	6.38999	-12.4163	0.000296064	0.0301736	1.25189
7985934	SEMA4B	-1.07673	2.10925	6.48258	-16.9476	9.06681e-05	0.0173504	2.51982
7965090	CSRP2	-1.07478	2.10641	6.48644	-15.3628	0.000131867	0.0207111	2.13072
8167185	TIMP1	-1.07141	2.10149	11.616	-2.92281	0.0450097	0.294023	-4.67244
8019988	PTPRM	-1.07066	2.1004	8.15125	-11.1526	0.000443992	0.0349494	0.795522
8125919	FKBP5	-1.0656	2.09303	9.4372	-11.333	0.000417954	0.034362	0.864152
8151512	PAG1	-1.06301	2.08929	5.55304	-4.78682	0.00952125	0.139863	-2.82908
8128553	BVES	-1.06231	2.08828	7.60124	-7.57638	0.00187002	0.0649959	-0.880816
8122600	STXBP5	-1.05912	2.08366	7.72495	-3.19727	0.0346613	0.259322	-4.3669
8005171	TRPV2	-1.05735	2.08111	5.79699	-2.99859	0.0418253	0.283594	-4.58691
8107722	MEGF10	-1.05581	2.07889	5.88541	-3.30825	0.0312956	0.246756	-4.24674
7957260	GLIPR1	-1.0515	2.07268	10.6605	-7.52133	0.00192059	0.065792	-0.912506
8105970	GTF2H2	-1.04879	2.0688	7.54745	-5.41975	0.00620798	0.11228	-2.31575
7943398	YAP1	-1.04869	2.06865	8.86868	-15.2277	0.000136379	0.0208608	2.09515
8088664	SUCLG2	-1.04857	2.06848	8.53375	-7.77834	0.00169815	0.0619314	-0.766443
7984588	THSD4	-1.04838	2.06821	6.8486	-9.772	0.000729003	0.0428863	0.22589
7904506	LOC100288142	-1.04812	2.06783	10.6978	-11.5874	0.000384382	0.0332628	0.958927
8072344	RNU6-2	-1.04794	2.06758	7.92858	-5.56116	0.00567333	0.108566	-2.20764
7951133	MAML2	-1.04606	2.06488	8.1725	-6.35677	0.00353177	0.086264	-1.6393
8135576	TES	-1.04555	2.06416	9.33367	-19.5914	5.20737e-05	0.0140164	3.07025
8073015	KDELR3	-1.04404	2.06199	9.74389	-3.49546	0.0264588	0.2278	-4.04853
7917037	CRYZ	-1.04275	2.06016	9.40006	-3.88529	0.0189746	0.193388	-3.65379
7904562	LOC100288142	-1.04144	2.05828	10.6904	-11.0826	0.00045464	0.0354443	0.768558
8099897	UGDH	-1.03746	2.05261	10.2614	-7.13397	0.00232901	0.0715768	-1.14191
7954985	TMEM117	-1.03713	2.05214	6.19366	-18.0795	7.08151e-05	0.0159122	2.76916
7929072	IFIT5	-1.03692	2.05185	5.95763	-5.93319	0.00451553	0.0978838	-1.93376
7904569	LOC100288142	-1.03622	2.05085	10.9348	-10.7056	0.000517853	0.0381459	0.619946
8080938	MITF	-1.03408	2.04781	6.51841	-3.46283	0.0272339	0.23121	-4.08267
7969438	LMO7	-1.03306	2.04636	6.8857	-13.1452	0.000238528	0.0272931	1.49124
8161044	TPM2	-1.02597	2.03632	9.37687	-3.80482	0.0202855	0.198362	-3.73331
8073633	PNPLA3	-1.02558	2.03577	6.92149	-5.22172	0.00706536	0.119786	-2.47106
8097841	TRIM2	-1.02548	2.03563	6.49551	-8.76861	0.00109129	0.0514047	-0.244805
7911529	MXRA8	-1.0247	2.03454	8.78983	-5.74087	0.00507328	0.103762	-2.07348
8123181	IGF2R	-1.02153	2.03008	8.28362	-4.61148	0.010802	0.148626	-2.98041
7952309	BLID	-1.01985	2.0277	5.81355	-7.38053	0.00205787	0.0676415	-0.994567
8147503	LAPTM4B	-1.01974	2.02755	10.3887	-7.12548	0.00233911	0.0716668	-1.14707
8160441	CDKN2A	-1.01363	2.01899	7.45008	-3.76501	0.0209745	0.201787	-3.77302
7966003	APPL2	-1.01161	2.01616	7.56656	-7.83649	0.00165235	0.0609056	-0.734046
8013015	CENPV	-1.01107	2.01541	7.53488	-7.42136	0.00201683	0.0670679	-0.970616
7970033	COL4A2	-1.00729	2.01013	8.84538	-13.9246	0.00019168	0.0241756	1.73024
8140020	NSUN5	-1.0064	2.0089	7.39117	-11.6028	0.000382466	0.0332628	0.964569
8121685	DCBLD1	-1.00464	2.00645	8.22771	-4.65337	0.0104778	0.146035	-2.94388
7933010	PARD3	-1.00457	2.00635	6.97872	-3.22924	0.0336494	0.255662	-4.33208
8062844	TTPAL	-1.00432	2.00599	6.47436	-3.942	0.0181121	0.189198	-3.59837
8136987	ARHGEF5	-1.00012	2.00016	6.11281	-18.651	6.28653e-05	0.0151087	2.88702
8088264	IL17RD	-1.00004	2.00005	6.13017	-3.12011	0.0372564	0.26849	-4.45161
8082314	PLXNA1	-0.999635	1.99949	7.15921	-4.83734	0.00918724	0.137526	-2.78624
8059244	CHPF	-0.999206	1.9989	6.8936	-5.53998	0.0057497	0.10908	-2.22369
8093878	EVC	-0.998569	1.99802	7.3564	-7.00666	0.00248641	0.0739195	-1.21987
8022711	DSC2	-0.996835	1.99562	5.70251	-16.1736	0.000108382	0.0185607	2.33604
7949948	C11orf24	-0.994443	1.99231	8.3488	-3.90389	0.0186863	0.192178	-3.63556
7949503	EFEMP2	-0.994162	1.99192	7.86054	-3.97581	0.0176203	0.186729	-3.56556
8150002	FBXO16	-0.994036	1.99175	5.25228	-3.60129	0.0241212	0.216544	-3.93898
8072328	SEC14L2	-0.993909	1.99157	7.07675	-5.99099	0.0043629	0.0961425	-1.89253
7904486	LOC101059961	-0.993581	1.99112	10.6768	-12.2472	0.000311833	0.0308603	1.19397
7928736	NRG3	-0.99238	1.98946	6.20067	-5.0363	0.00800384	0.128188	-2.62077
8080168	ABHD14A-ACY1	-0.991611	1.9884	7.06613	-6.34981	0.00354565	0.086264	-1.644
7931951	SFMBT2	-0.990955	1.9875	5.66219	-3.81155	0.0201719	0.197897	-3.72662
8112538	GTF2H2D	-0.990183	1.98644	7.31356	-5.83379	0.00479379	0.101149	-2.00549
8177507	GTF2H2D	-0.990183	1.98644	7.31356	-5.83379	0.00479379	0.101149	-2.00549
7902452	AK5	-0.989539	1.98555	5.5241	-4.13837	0.0154702	0.175568	-3.41025
7910427	GALNT2	-0.988652	1.98433	8.80221	-8.89951	0.0010329	0.050577	-0.180321
7956613	TSPAN31	-0.988114	1.98359	8.39281	-4.94188	0.00854053	0.132203	-2.69866
8088911	LOC100287163	-0.988113	1.98359	7.52185	-9.5284	0.000801075	0.0444211	0.116417
8035896	TSHZ3	-0.987035	1.98211	5.45829	-8.58363	0.00118101	0.0527132	-0.337618
8132439	C7orf10	-0.984809	1.97905	5.29138	-16.2115	0.000107418	0.018532	2.34532
7979473	DHRS7	-0.98413	1.97812	7.19351	-6.07648	0.00414863	0.0938966	-1.83216
7967202	TMEM120B	-0.983461	1.9772	7.33543	-3.27678	0.0322089	0.250196	-4.28061
7938563	ARNTL	-0.98283	1.97634	6.40505	-9.71172	0.000746054	0.043505	0.199075
8148710	EXOSC4	-0.982335	1.97566	7.32254	-5.25186	0.00692585	0.118505	-2.44711
8178884	HLA-DMA	-0.982305	1.97562	6.24945	-8.05757	0.00149167	0.0583643	-0.612972
8180086	HLA-DMA	-0.982305	1.97562	6.24945	-8.05757	0.00149167	0.0583643	-0.612972
8060745	SMOX	-0.979512	1.9718	7.13926	-5.81463	0.00484983	0.101499	-2.01943
7949808	PITPNM1	-0.979073	1.9712	6.7425	-9.54357	0.000796332	0.0444211	0.123322
8127502	LINC00472	-0.978391	1.97027	7.56678	-2.89028	0.0464634	0.298436	-4.70943
8045289	RHOQP2	-0.973182	1.96317	9.27211	-2.93732	0.0443787	0.291455	-4.656
8090162	ITGB5	-0.973094	1.96305	9.52144	-9.54158	0.000796953	0.0444211	0.122416
8032926	PTPRS	-0.972145	1.96176	6.25336	-3.88893	0.0189179	0.193243	-3.65023
8042772	STAMBP	-0.972097	1.96169	8.09942	-7.41856	0.00201961	0.0670679	-0.972254
8105918	GTF2H2	-0.971334	1.96065	7.36627	-5.92106	0.0045484	0.0982154	-1.94246
7981984	SNRPN	-0.971223	1.9605	5.52008	-6.83487	0.00272035	0.0773523	-1.32717
8097753	DCLK2	-0.970583	1.95963	5.74173	-5.65417	0.00535245	0.105989	-2.13776
7904572	RNU1-5	-0.969997	1.95884	7.35824	-6.16835	0.00393273	0.0904963	-1.7681
8129181	GOPC	-0.966297	1.95382	7.748	-5.64008	0.00539958	0.106272	-2.14828
8115664	GLRXP3	-0.965476	1.95271	5.92852	-3.96853	0.0177249	0.187301	-3.57261
7955865	HOXC9	-0.964721	1.95169	5.14143	-7.48045	0.00195924	0.0665002	-0.936178
8047443	STRADB	-0.964528	1.95142	9.20504	-5.3365	0.00655189	0.115824	-2.38048
7975076	HSPA2	-0.963566	1.95012	7.073	-2.9933	0.042039	0.284207	-4.59286
8180239	8180239	-0.962416	1.94857	6.35111	-12.631	0.000277466	0.0294141	1.32406
8113413	NUDT12	-0.961672	1.94757	5.31283	-7.85524	0.00163791	0.0605971	-0.723645
8076757	CELSR1	-0.959931	1.94522	6.39431	-10.7544	0.000509073	0.0378211	0.639512
8177867	DDR1	-0.95744	1.94186	7.13429	-6.50045	0.00325964	0.0833415	-1.54334
8089464	LOC151760	-0.957041	1.94132	6.06728	-4.72166	0.00997432	0.143091	-2.88484
8120602	OGFRL1	-0.955469	1.93921	8.94202	-3.64028	0.023323	0.213172	-3.89907
8113773	ALDH7A1	-0.955174	1.93881	8.17008	-4.69513	0.0101663	0.144758	-2.9077
8068919	PDXK	-0.954275	1.93761	7.1913	-12.8998	0.000256191	0.0282799	1.41245
7903753	GSTM2	-0.952461	1.93517	6.62905	-3.46084	0.0272819	0.231559	-4.08476
7904500	LOC100288142	-0.952367	1.93504	10.8507	-10.9194	0.000480741	0.0364703	0.704936
8081620	TAGLN3	-0.951262	1.93356	5.67034	-3.88691	0.0189494	0.193368	-3.65221
7962112	CAPRIN2	-0.950847	1.93301	7.15639	-12.1164	0.000324751	0.0313742	1.14856
7923453	KDM5B	-0.950549	1.93261	7.95096	-3.46601	0.027157	0.230919	-4.07933
7937443	EPS8L2	-0.950217	1.93216	6.53552	-8.09053	0.00146941	0.0578355	-0.595201
8116998	JARID2	-0.949928	1.93178	7.15117	-8.19929	0.00139884	0.056919	-0.537069
7901336	STRADB	-0.94976	1.93155	9.19867	-5.0813	0.00776269	0.126147	-2.58405
8045336	GPR39	-0.947569	1.92862	5.45192	-3.43382	0.0279456	0.233807	-4.11317
8128867	CDK19	-0.946144	1.92672	6.80566	-5.11604	0.00758254	0.124679	-2.55586
8021418	MALT1	-0.945087	1.92531	7.14181	-17.6104	7.83039e-05	0.0161943	2.66848
8056184	ITGB6	-0.944443	1.92445	5.46185	-2.89592	0.0462074	0.297572	-4.703
8115691	SLIT3	-0.942467	1.92181	5.9157	-5.52414	0.00580761	0.109263	-2.23572
7915472	SLC2A1	-0.940736	1.91951	9.66586	-5.49766	0.0059061	0.109802	-2.2559
7969544	NDFIP2	-0.940644	1.91938	7.51338	-11.8844	0.000349359	0.0319826	1.06659
8077513	THUMPD3	-0.940465	1.91915	7.37817	-4.49379	0.0117808	0.155488	-3.08434
8125537	HLA-DMA	-0.939803	1.91827	6.23938	-9.45955	0.000823041	0.0451568	0.0849421
8057732	TMEM194B	-0.939062	1.91728	6.18341	-7.84226	0.00164789	0.0608312	-0.73084
8177674	GTF2H2D	-0.938499	1.91653	7.34654	-6.43416	0.00338184	0.0849238	-1.58738
7974851	HIF1A	-0.938141	1.91606	11.5693	-5.28988	0.00675468	0.117024	-2.41707
8034130	KANK2	-0.935947	1.91315	7.37161	-11.3742	0.000412272	0.034233	0.879671
8166797	MID1IP1	-0.934015	1.91059	7.0195	-3.71631	0.0218559	0.206056	-3.82194
7986359	IGF1R	-0.931845	1.90771	8.40201	-7.0895	0.00238253	0.0723146	-1.16899
8093104	TM4SF19	-0.930847	1.90639	5.98287	-7.0606	0.00241815	0.0729374	-1.18668
8100541	IGFBP7	-0.930424	1.90584	11.0404	-17.1844	8.59869e-05	0.0169415	2.57382
7928671	TMEM254	-0.92992	1.90517	8.00543	-7.2335	0.0022145	0.0700913	-1.08186
8098204	CPE	-0.929367	1.90444	5.4692	-9.00205	0.000989863	0.0496597	-0.130485
7940530	MYRF	-0.928365	1.90312	5.99466	-6.53523	0.00319772	0.0827951	-1.5204
8158250	CERCAM	-0.928215	1.90292	7.39324	-3.08177	0.038631	0.273913	-4.49404
8026407	SYDE1	-0.928202	1.9029	6.64462	-10.1439	0.000633914	0.0405645	0.387539
8138370	ANKMY2	-0.927586	1.90209	6.44283	-14.5393	0.000162647	0.0221517	1.90746
8073068	APOBEC3C	-0.925615	1.89949	8.71357	-6.97713	0.00252479	0.0742246	-1.23814
8053417	CAPG	-0.923693	1.89696	7.65193	-7.64676	0.00180777	0.0638431	-0.840628
8122099	ENPP1	-0.923155	1.89626	6.54445	-3.14172	0.0365072	0.2657	-4.42779
7943892	NCAM1	-0.922744	1.89572	5.20025	-9.02353	0.000981136	0.0496597	-0.120122
8058614	LANCL1	-0.922544	1.89545	8.3749	-4.75915	0.00971046	0.14094	-2.85268
7914282	SDC3	-0.920883	1.89327	7.18645	-13.4344	0.000219623	0.0259319	1.58189
8157105	ZNF462	-0.920709	1.89305	7.54073	-6.32023	0.00360543	0.0866143	-1.66402
7981990	SNORD116@	-0.920467	1.89273	7.67618	-10.4458	0.000567892	0.0393546	0.514166
7988789	DMXL2	-0.91949	1.89145	6.84472	-3.66592	0.0228152	0.210785	-3.87295
8150428	SFRP1	-0.918791	1.89053	6.18075	-11.2015	0.000436734	0.0348158	0.814258
7916986	NEGR1	-0.918775	1.89051	7.11107	-3.01244	0.0412725	0.281898	-4.57137
8007931	ITGB3	-0.916838	1.88797	10.2004	-5.44722	0.00609943	0.111522	-2.29457
7895723	7895723	-0.914841	1.88536	5.29364	-9.42406	0.000834658	0.0452564	0.0686242
8174513	CHRDL1	-0.913467	1.88357	6.31073	-6.01929	0.00429049	0.0954312	-1.87246
8040163	IAH1	-0.9119	1.88152	7.88442	-7.29994	0.00214195	0.0688421	-1.04221
8013307	FOXO3	-0.911292	1.88073	8.39027	-8.44396	0.00125491	0.0543367	-0.409046
8135734	CPED1	-0.908822	1.87751	5.41854	-6.79678	0.00277587	0.0781303	-1.3513
8119161	PIM1	-0.908489	1.87708	6.84754	-5.73874	0.00507993	0.103788	-2.07505
7898057	PDPN	-0.907271	1.87549	6.08074	-5.02238	0.00808032	0.128917	-2.63218
7984686	BBS4	-0.907179	1.87537	6.03954	-8.855	0.0010523	0.0509281	-0.202137
8116070	PDLIM7	-0.906154	1.87404	8.0044	-9.54032	0.000797346	0.0444211	0.121842
8135235	PMPCB	-0.905632	1.87337	8.66544	-10.2964	0.00059943	0.0399185	0.452003
8026954	PIK3R2	-0.905403	1.87307	6.44381	-5.17131	0.00730644	0.121824	-2.51134
7904693	7904693	-0.90504	1.8726	6.32462	-7.26136	0.00218372	0.0695801	-1.06519
8100870	ADAMTS3	-0.903972	1.87121	6.22875	-4.22272	0.0144802	0.16983	-3.33123
8131479	MIOS	-0.90262	1.86946	7.12452	-4.75119	0.00976576	0.141201	-2.85949
8179184	DDR1	-0.901922	1.86855	7.09094	-6.99027	0.00250762	0.0740215	-1.23
8044933	GLI2	-0.901081	1.86746	6.37351	-7.11041	0.00235718	0.0719403	-1.15624
7974335	RNA5SP385	-0.900726	1.86701	6.14902	-7.53887	0.0019043	0.0656431	-0.902387
8097973	GUCY1B3	-0.899174	1.865	5.5975	-6.98625	0.00251285	0.074103	-1.23249
7917516	GBP1	-0.896686	1.86178	8.6216	-6.497	0.00326587	0.0833661	-1.54562
8078014	SLC6A6	-0.896227	1.86119	8.32021	-3.102	0.0378983	0.270951	-4.47162
7919412	NBPF14	-0.895981	1.86087	9.40484	-8.75782	0.00109628	0.0514047	-0.250164
8040365	TRIB2	-0.895711	1.86053	5.83874	-9.86297	0.000704179	0.0421027	0.266034
7974771	PCNXL4	-0.89518	1.85984	7.61022	-8.46581	0.00124298	0.0541608	-0.397791
8139500	TNS3	-0.893137	1.85721	7.10903	-2.87599	0.0471196	0.30019	-4.72573
8081503	DZIP3	-0.892809	1.85679	5.67028	-5.46398	0.00603432	0.111008	-2.28169
8073062	APOBEC3B	-0.892761	1.85673	9.66327	-3.87181	0.019187	0.193818	-3.66705
8127234	DST	-0.891797	1.85549	8.73953	-7.56991	0.00187588	0.0651315	-0.884531
7948612	FADS1	-0.889401	1.85241	10.0503	-5.47731	0.00598316	0.110617	-2.27146
8025828	LDLR	-0.889239	1.8522	10.0097	-9.14609	0.000933123	0.0481709	-0.0614558
8081277	NIT2	-0.888822	1.85166	9.30804	-6.11119	0.00406538	0.092589	-1.80786
8035773	ZNF506	-0.887143	1.84951	7.25241	-7.79884	0.00168183	0.0615446	-0.754994
8117900	DDR1	-0.886729	1.84898	7.05134	-6.82365	0.00273656	0.0775483	-1.33427
7910022	CNIH3	-0.88563	1.84757	5.24039	-3.23254	0.033547	0.255376	-4.3285
8057887	STK17B	-0.884763	1.84646	9.25248	-3.70247	0.0221144	0.207596	-3.83591
8046861	ITGAV	-0.880603	1.84114	10.1477	-11.274	0.000426247	0.0345758	0.841861
8042270	UGP2	-0.879874	1.84021	7.83489	-4.89413	0.00882878	0.134327	-2.73849
8076515	ARFGAP3	-0.879863	1.8402	7.83119	-6.37553	0.00349469	0.086264	-1.62667
7913380	NBPF3	-0.876967	1.83651	10.1816	-9.94442	0.000682844	0.0417186	0.301644
8144699	RP11-419I17.1	-0.875794	1.83502	5.50706	-7.39644	0.00204175	0.0673778	-0.985216
8143065	C7orf49	-0.875711	1.83491	8.18448	-5.96787	0.00442316	0.0967661	-1.90898
8010978	LOC101060546	-0.874938	1.83393	7.17099	-3.65824	0.022966	0.211301	-3.88077
7954717	BICD1	-0.872273	1.83055	7.7825	-5.62017	0.00546709	0.106799	-2.16319
8106923	NR2F1	-0.870518	1.82832	8.04933	-3.38322	0.0292415	0.238742	-4.16669
8001211	ITFG1	-0.867669	1.82471	8.47648	-6.22309	0.00381068	0.0893792	-1.73033
8101971	PPP3CA	-0.86524	1.82164	9.03234	-3.95225	0.0179613	0.188662	-3.58841
7972369	UGGT2	-0.864914	1.82123	6.87416	-4.20799	0.0146475	0.17089	-3.34496
7978066	AP1G2	-0.863961	1.82003	6.47833	-4.61027	0.0108115	0.148679	-2.98146
7980338	IRF2BPL	-0.862536	1.81823	7.15331	-4.91098	0.00872573	0.133398	-2.72441
8064904	FERMT1	-0.861795	1.8173	5.60146	-4.05243	0.0165646	0.180836	-3.49186
7950701	TENM4	-0.861338	1.81672	5.76776	-4.96354	0.00841363	0.131402	-2.6807
8065798	GGT7	-0.86044	1.81559	5.71221	-9.36557	0.000854255	0.0456483	0.0415891
7981958	SNORD116-5	-0.856398	1.81051	7.06291	-9.00638	0.000988096	0.0496597	-0.128394
7981962	SNORD116-5	-0.856398	1.81051	7.06291	-9.00638	0.000988096	0.0496597	-0.128394
8081645	C3ORF52	-0.855925	1.80992	5.84368	-2.97237	0.0428964	0.28687	-4.61641
7904574	NBPF9	-0.853544	1.80693	9.28644	-7.59222	0.00185578	0.0648267	-0.871743
7987385	MEIS2	-0.85105	1.80381	7.82918	-5.0167	0.00811179	0.129192	-2.63685
7955869	HOXC8	-0.849571	1.80197	6.02469	-4.46237	0.0120602	0.156941	-3.11242
8054945	BIN1	-0.848637	1.8008	8.2967	-2.97031	0.0429819	0.287145	-4.61873
7934997	PPP1R3C	-0.847327	1.79916	5.12474	-4.45269	0.012148	0.157315	-3.1211
8094625	KLHL5	-0.847224	1.79904	9.01763	-7.47248	0.00196689	0.0666918	-0.940808
8069689	ADAMTS5	-0.846431	1.79805	5.55819	-9.54814	0.00079491	0.0444211	0.1254
7902495	NEXN	-0.846369	1.79797	7.8333	-7.62429	0.00182736	0.064319	-0.853424
8054771	SLC35F5	-0.845507	1.7969	9.13684	-3.06347	0.0393084	0.276246	-4.51438
8091103	TFDP2	-0.844991	1.79625	7.61823	-6.03923	0.00424036	0.0950144	-1.85837
8003322	CYBA	-0.844828	1.79605	7.50137	-10.6833	0.000521924	0.0381945	0.610982
7893654	7893654	-0.843303	1.79415	7.33279	-14.8444	0.000150285	0.0217814	1.99201
8026490	UCA1	-0.841854	1.79235	5.2194	-3.03545	0.0403728	0.279305	-4.54562
8149248	LRLE1	-0.840255	1.79037	5.86463	-6.89725	0.00263237	0.0759468	-1.28793
7925492	OPN3	-0.83755	1.78701	8.111	-4.75218	0.00975884	0.141201	-2.85864
7898957	RCAN3	-0.837091	1.78644	5.87952	-14.7154	0.000155363	0.0217814	1.95653
8151254	NCOA2	-0.834796	1.78361	6.85906	-5.61985	0.00546818	0.106799	-2.16343
8138776	HIBADH	-0.832237	1.78044	8.67997	-5.61646	0.00547977	0.106889	-2.16597
7973918	FAM177A1	-0.83094	1.77884	5.89984	-4.62459	0.0106992	0.147659	-2.96894
7981068	SERPINA1	-0.829491	1.77706	5.43792	-5.69611	0.00521511	0.104796	-2.10656
7931097	HTRA1	-0.829458	1.77702	9.17026	-10.0843	0.00064805	0.0409809	0.362085
7919438	LOC101060226	-0.829241	1.77675	9.33262	-7.48063	0.00195906	0.0665002	-0.936072
8099967	RBM47	-0.829171	1.77666	5.9577	-10.3402	0.000589955	0.0396393	0.470341
8109194	SLC26A2	-0.828621	1.77599	7.82198	-4.49271	0.0117902	0.155488	-3.0853
8047097	GLS	-0.828612	1.77598	8.71602	-3.11268	0.0375183	0.269409	-4.45982
7958960	TPCN1	-0.827865	1.77506	6.94279	-3.57011	0.0247833	0.219646	-3.97107
7960730	LPCAT3	-0.82627	1.7731	9.2394	-5.27319	0.00682917	0.117682	-2.43024
7981949	SNORD116-1	-0.824633	1.77108	6.94522	-10.4047	0.00057636	0.0394067	0.497154
8173825	RPS6KA6	-0.824253	1.77062	4.97778	-6.77397	0.0028098	0.0784909	-1.36581
7981964	SNORD116-8	-0.823977	1.77028	8.42232	-9.58045	0.000784952	0.0444211	0.140054
7916570	OMA1	-0.823799	1.77006	6.03692	-4.44538	0.0122147	0.157701	-3.12766
7909689	SMYD2	-0.822671	1.76868	7.49852	-15.5836	0.000124887	0.0201862	2.18799
7904999	NBPF16	-0.820595	1.76613	9.49785	-7.51809	0.00192361	0.0658279	-0.914375
8028311	SPINT2	-0.820342	1.76582	6.15491	-3.48594	0.0266823	0.228815	-4.05847
8046646	OSBPL6	-0.81913	1.76434	5.59009	-6.96668	0.00253855	0.0744118	-1.24462
8101844	ADH5	-0.818565	1.76365	8.01426	-11.3418	0.000416725	0.0343457	0.867493
7981953	SNORD116-3	-0.818551	1.76363	8.50636	-9.57181	0.0007876	0.0444211	0.136141
7981966	SNORD116-3	-0.818551	1.76363	8.50636	-9.57181	0.0007876	0.0444211	0.136141
7904874	LOC101059961	-0.817486	1.76233	10.6141	-7.40081	0.00203736	0.0673778	-0.982656
7920278	S100A3	-0.815805	1.76028	5.37312	-15.0996	0.000140839	0.0212196	2.06105
7979260	GMFB	-0.814575	1.75878	8.04337	-10.6255	0.000532665	0.0386097	0.587646
8042519	PCYOX1	-0.813483	1.75745	9.2494	-8.9541	0.0010097	0.0499556	-0.15372
8109576	THG1L	-0.813156	1.75705	6.17335	-5.05195	0.00791895	0.127724	-2.60797
8141035	SGCE	-0.810802	1.75419	8.2561	-6.71202	0.00290458	0.0793844	-1.40544
8054997	MAP3K2	-0.810532	1.75386	6.74657	-9.74774	0.000735807	0.0431397	0.215118
7916808	SLC35D1	-0.809828	1.753	5.63074	-5.76514	0.00499837	0.103299	-2.05563
7893088	7893088	-0.807671	1.75038	5.27711	-5.38942	0.00633063	0.113573	-2.33923
8143629	OR2A20P	-0.807491	1.75016	6.14485	-5.77545	0.00496697	0.102919	-2.04806
8109407	GALNT10	-0.806873	1.74942	8.36955	-8.11103	0.00145577	0.0577495	-0.584186
8076355	PMM1	-0.805195	1.74738	5.78292	-11.5401	0.000390367	0.0332628	0.941466
8041713	PPM1B	-0.805017	1.74717	7.23607	-5.12334	0.00754536	0.124385	-2.54996
8125887	TEAD3	-0.804902	1.74703	6.18878	-6.02491	0.00427629	0.0953753	-1.86849
8106709	ATG10	-0.80453	1.74658	5.90947	-5.90755	0.00458535	0.0987571	-1.95217
8173732	TAF9B	-0.803904	1.74582	9.69778	-2.82272	0.0496628	0.308224	-4.78675
8176263	TAF9B	-0.803904	1.74582	9.69778	-2.82272	0.0496628	0.308224	-4.78675
7904976	NBPF15	-0.803705	1.74558	9.45039	-7.61018	0.0018398	0.064552	-0.861475
7965036	RPL10P3	-0.801641	1.74308	6.61781	-5.24152	0.00697334	0.11895	-2.45532
8098581	SNX25	-0.801381	1.74277	7.244	-14.3216	0.000172254	0.0228507	1.84577
8116635	BPHL	-0.801256	1.74262	6.69745	-4.76074	0.00969949	0.14094	-2.85133
8001423	RPGRIP1L	-0.79917	1.7401	6.38394	-5.35249	0.00648403	0.115392	-2.36798
8120880	TPBG	-0.798684	1.73951	7.36139	-6.16497	0.00394043	0.0905393	-1.77045
7893014	7893014	-0.797355	1.73791	6.73838	-6.66264	0.00298296	0.0799123	-1.43727
7969204	WDFY2	-0.797204	1.73773	6.71051	-9.40216	0.000841932	0.0452889	0.0585185
7893204	7893204	-0.79614	1.73645	5.00499	-4.97382	0.0083542	0.131255	-2.67219
8081548	PVRL3	-0.795832	1.73608	8.15732	-3.10976	0.0376216	0.269685	-4.46304
7919305	PRKAB2	-0.795369	1.73552	7.62021	-4.10707	0.0158583	0.177252	-3.43985
8147101	E2F5	-0.794966	1.73504	6.27696	-4.30126	0.0136269	0.164874	-3.2586
7895604	TCEB2	-0.792996	1.73267	8.37114	-4.74848	0.0097847	0.141405	-2.86182
8160452	CDKN2B	-0.792768	1.73239	6.21072	-3.20086	0.034546	0.2591	-4.36298
8136983	OR2A20P	-0.791293	1.73062	6.66669	-4.54524	0.0113401	0.15234	-3.03867
7934615	DLG5	-0.788698	1.72751	7.18916	-8.54061	0.00120318	0.0530625	-0.359491
8133413	LIMK1	-0.788311	1.72705	8.47443	-4.23274	0.0143678	0.169287	-3.32191
7981955	SNRPN	-0.788196	1.72691	5.78112	-4.06791	0.0163607	0.180246	-3.47707
8044882	EPB41L5	-0.787942	1.72661	6.66473	-2.9453	0.0440357	0.290405	-4.64697
8035779	ZNF506	-0.787488	1.72607	8.86981	-13.6756	0.000205281	0.024928	1.65568
8007493	ARL4D	-0.786943	1.72541	5.56735	-13.5908	0.000210184	0.0252421	1.62992
8121578	NT5DC1	-0.78664	1.72505	7.68139	-5.0829	0.00775423	0.126071	-2.58274
7984743	CD276	-0.786011	1.7243	8.7486	-4.38009	0.0128312	0.161218	-3.18661
8166230	TXLNG	-0.78589	1.72416	7.36373	-7.15434	0.00230498	0.0712618	-1.12955
7939524	EXT2	-0.785215	1.72335	9.17302	-10.0029	0.000668022	0.041529	0.327019
7919351	NBPF11	-0.784496	1.72249	9.16068	-6.23766	0.00377898	0.0888621	-1.72032
7990815	ST20	-0.781948	1.71945	8.81594	-3.82697	0.0199141	0.196412	-3.71132
8109843	DOCK2	-0.781817	1.7193	5.42005	-11.5363	0.000390851	0.0332628	0.940066
7923753	NUAK2	-0.780919	1.71823	5.87254	-14.2226	0.000176856	0.023115	1.81735
8167125	USP11	-0.779875	1.71698	7.97689	-6.47721	0.00330185	0.0839821	-1.55873
7940775	RARRES3	-0.779722	1.7168	5.99687	-5.93858	0.00450102	0.0977629	-1.9299
7982366	SCG5	-0.779522	1.71656	5.12967	-10.9755	0.000471574	0.0361797	0.726896
8081235	COL8A1	-0.77806	1.71482	7.13505	-8.08062	0.00147606	0.0579579	-0.600538
7987526	C15orf57	-0.778	1.71475	6.85646	-5.34679	0.00650812	0.115601	-2.37243
8076734	WNT7B	-0.777408	1.71405	5.80304	-3.39114	0.0290339	0.237981	-4.15828
7919271	NBPF11	-0.776916	1.71346	9.16367	-6.35016	0.00354496	0.086264	-1.64376
8089145	ABI3BP	-0.775478	1.71176	6.85527	-9.58097	0.000784793	0.0444211	0.14029
8162183	LOC440173	-0.775171	1.71139	5.15199	-7.21347	0.00223697	0.0702997	-1.09388
7936134	OBFC1	-0.773914	1.7099	6.66124	-5.28064	0.00679583	0.117445	-2.42436
8169717	GRIA3	-0.773493	1.7094	4.73516	-6.1445	0.00398742	0.0911876	-1.78465
8053648	KRCC1	-0.772196	1.70787	7.12628	-4.38368	0.0127963	0.161218	-3.18335
8058869	TNS1	-0.772117	1.70777	7.84331	-10.3003	0.000598579	0.0399185	0.45364
8094848	SLC30A9	-0.772112	1.70777	8.55888	-9.55426	0.000793011	0.0444211	0.128181
8129666	SLC2A12	-0.771853	1.70746	5.22481	-7.08278	0.00239076	0.0723146	-1.1731
8081465	BBX	-0.77131	1.70682	8.10252	-5.24956	0.00693638	0.118624	-2.44894
8133860	GNAI1	-0.770667	1.70606	5.97874	-3.6507	0.023115	0.212112	-3.88844
8075332	TBC1D10A	-0.770408	1.70575	6.75144	-3.94891	0.0180103	0.189057	-3.59165
8048772	RHBDD1	-0.767651	1.7025	8.24041	-5.6097	0.005503	0.107059	-2.17105
8166184	CA5B	-0.767606	1.70244	6.3618	-11.5963	0.000383277	0.0332628	0.962177
8095760	THAP6	-0.766512	1.70115	5.77714	-11.227	0.000433017	0.0347843	0.823969
7973840	ARHGAP5	-0.766123	1.70069	8.05772	-8.93268	0.00101873	0.0502526	-0.164136
7949746	POLD4	-0.765768	1.70028	8.726	-6.03663	0.00424686	0.0950388	-1.86021
8133176	RABGEF1	-0.765055	1.69943	7.54093	-11.1387	0.000446083	0.0350312	0.790178
8179238	MICA	-0.765015	1.69939	8.80832	-7.04893	0.00243272	0.0731067	-1.19384
8000413	NSMCE1	-0.764387	1.69865	8.15378	-5.28979	0.00675509	0.117024	-2.41714
7986509	LOC101060703	-0.764382	1.69864	8.53229	-6.64661	0.00300898	0.080024	-1.44765
7986512	LOC101060703	-0.764382	1.69864	8.53229	-6.64661	0.00300898	0.080024	-1.44765
7986527	LOC101060703	-0.764382	1.69864	8.53229	-6.64661	0.00300898	0.080024	-1.44765
8174322	MORC4	-0.763364	1.69744	6.45126	-5.60209	0.00552928	0.107104	-2.17677
7899562	PTPRU	-0.763064	1.69709	5.78929	-9.94895	0.000681681	0.0417186	0.303615
7969414	KLF5	-0.76291	1.69691	6.999	-5.00351	0.0081854	0.129724	-2.64769
8129804	MAP3K5	-0.759739	1.69318	7.43807	-10.2	0.000620937	0.0402244	0.411393
7944869	SPA17	-0.758302	1.6915	8.32275	-5.12322	0.00754595	0.124385	-2.55006
7915590	RNU5F-1	-0.757419	1.69046	6.00674	-7.6922	0.00176895	0.063266	-0.814874
8180403	FAM115B	-0.756969	1.68994	8.65803	-3.34039	0.0303946	0.242939	-4.21231
8138289	ETV1	-0.75609	1.68891	7.84041	-7.24146	0.00220565	0.069907	-1.07709
8156263	SPIN1	-0.754414	1.68695	9.95959	-8.70429	0.00112149	0.0516488	-0.276849
8124166	MBOAT1	-0.753407	1.68577	6.95842	-3.42988	0.028044	0.23403	-4.11732
8035842	ZNF91	-0.753264	1.6856	7.08704	-13.2475	0.000231615	0.0267781	1.52358
8006906	ERBB2	-0.752666	1.6849	6.25387	-13.2352	0.000232433	0.0267797	1.51971
8046530	HOXD11	-0.75157	1.68362	5.59284	-5.53309	0.00577482	0.10908	-2.22892
7979943	MAP3K9	-0.748264	1.67977	6.04182	-5.23317	0.00701193	0.119364	-2.46194
8141150	ASNS	-0.747955	1.67941	5.65904	-4.75799	0.00971852	0.14094	-2.85368
7964665	DPY19L2	-0.747844	1.67928	5.14117	-3.39229	0.029004	0.237827	-4.15707
7899829	S100PBP	-0.74722	1.67855	7.624	-3.47522	0.0269364	0.229866	-4.06968
8008564	TOM1L1	-0.747021	1.67832	5.22211	-5.44295	0.00611614	0.111589	-2.29785
7960529	SCNN1A	-0.746872	1.67815	5.54131	-6.35074	0.0035438	0.086264	-1.64337
8098637	CYP4V2	-0.746856	1.67813	5.69966	-6.34586	0.00355357	0.0862702	-1.64667
7915775	IPP	-0.745568	1.67663	7.05186	-7.96716	0.00155492	0.0592831	-0.662087
8014189	RFFL	-0.745341	1.67637	7.08224	-10.6917	0.000520381	0.0381655	0.614371
8107632	SNX24	-0.745093	1.67608	6.33138	-9.42311	0.000834972	0.0452564	0.068187
7924619	ENAH	-0.744707	1.67563	8.43085	-4.6705	0.0103486	0.145146	-2.929
8049657	ASB1	-0.743192	1.67388	6.96187	-8.3682	0.00129742	0.0549726	-0.448285
7944401	HMBS	-0.742657	1.67325	8.87328	-12.0166	0.000335063	0.0315124	1.11351
7976128	TTC8	-0.742232	1.67276	7.03963	-8.82087	0.0010675	0.0512195	-0.218946
7957043	FRS2	-0.741824	1.67229	7.56532	-5.24494	0.00695759	0.118802	-2.4526
7955873	HOXC6	-0.740102	1.67029	5.81025	-9.4109	0.000839018	0.0452784	0.0625562
7894820	7894820	-0.739134	1.66917	8.09573	-6.4007	0.00344568	0.0856199	-1.60976
8151756	TMEM55A	-0.738427	1.66836	6.60908	-6.98085	0.00251991	0.0741869	-1.23583
7892744	7892744	-0.738064	1.66794	7.97084	-9.66038	0.000760974	0.0441431	0.176093
7893902	7893902	-0.737461	1.66724	5.79648	-3.3983	0.0288479	0.237642	-4.15069
8001830	CMTM4	-0.737452	1.66723	6.03058	-13.7613	0.000200467	0.0246569	1.68152
8034837	DNAJB1	-0.734795	1.66416	8.57782	-3.27597	0.0322328	0.250196	-4.28149
8090133	CCDC14	-0.734509	1.66383	7.67917	-4.13749	0.0154809	0.175568	-3.41108
8049670	GPC1	-0.734039	1.66329	7.52436	-5.25295	0.0069209	0.118505	-2.44626
8027241	ZNF253	-0.732927	1.66201	6.3852	-7.30033	0.00214154	0.0688421	-1.04198
8005132	MEIS3P1	-0.73245	1.66146	6.26079	-3.34559	0.0302516	0.242428	-4.20675
8133633	NSUN5P1	-0.732007	1.66095	6.82443	-12.6295	0.000277591	0.0294141	1.32356
8059565	PID1	-0.731004	1.65979	5.11445	-3.25656	0.0328126	0.252449	-4.30247
8040695	KCNK3	-0.729979	1.65862	5.83964	-3.59984	0.0241514	0.216592	-3.94046
7951140	LOC100131541	-0.72933	1.65787	6.77669	-3.67494	0.02264	0.210043	-3.8638
7967624	SLC15A4	-0.729208	1.65773	8.61765	-6.25655	0.00373838	0.0883458	-1.70738
7936516	HSPA12A	-0.728593	1.65702	6.30307	-8.50854	0.00122005	0.0535935	-0.375873
8102655	BBS7	-0.728249	1.65663	8.02479	-10.6292	0.000531982	0.0386097	0.589116
7923131	DENND1B	-0.728075	1.65643	5.36536	-4.80593	0.0093932	0.139084	-2.81284
7897044	PRKCZ	-0.727743	1.65605	5.74929	-8.39438	0.00128253	0.0548031	-0.434687
8160260	BNC2	-0.72685	1.65502	7.82447	-4.99461	0.00823556	0.130147	-2.65502
7914809	KIAA0319L	-0.725345	1.6533	7.95297	-5.45021	0.00608773	0.111437	-2.29226
8180217	ZNF626	-0.724535	1.65237	8.86716	-13.6651	0.00020588	0.024928	1.6525
8002379	RNU6-23P	-0.724519	1.65235	4.58892	-6.96655	0.00253872	0.0744118	-1.2447
7986350	ARRDC4	-0.724345	1.65215	5.69723	-3.35735	0.0299317	0.2414	-4.19421
8120654	KCNQ5	-0.720337	1.64757	5.19366	-10.7038	0.000518187	0.0381459	0.619208
7893288	7893288	-0.720124	1.64732	9.04044	-6.68474	0.00294757	0.0797929	-1.423
7919584	HIST2H2BF	-0.718909	1.64594	7.35569	-3.03608	0.0403485	0.279195	-4.54492
7903119	ABCD3	-0.71835	1.6453	7.44181	-5.84859	0.00475102	0.100633	-1.99474
8146225	SMIM19	-0.717631	1.64448	6.67983	-8.63403	0.00115568	0.0524233	-0.312128
8059650	SP110	-0.717035	1.6438	6.57807	-4.38379	0.0127952	0.161218	-3.18325
8128737	MICAL1	-0.71643	1.64311	6.78069	-3.90168	0.0187204	0.192178	-3.63773
8042223	EHBP1	-0.716392	1.64307	7.58644	-10.8923	0.000485269	0.0367227	0.694235
8062395	NNAT	-0.715286	1.64181	6.69042	-6.07504	0.00415216	0.0938966	-1.83317
8157516	TRIM32	-0.714893	1.64136	7.42992	-3.5535	0.0251447	0.221519	-3.98822
8073799	ATXN10	-0.713991	1.64034	9.85891	-8.9715	0.00100245	0.049893	-0.145272
7894948	7894948	-0.713373	1.63963	4.71885	-3.75488	0.0211541	0.20258	-3.78316
7987165	AVEN	-0.712833	1.63902	7.97962	-7.33736	0.00210239	0.0682293	-1.02003
8074980	GSTT1	-0.71199	1.63806	7.02201	-3.02532	0.040766	0.280509	-4.55695
7996318	CMTM3	-0.711462	1.63746	8.98572	-5.4045	0.00626929	0.11285	-2.32754
8088952	8088952	-0.710426	1.63629	6.63459	-3.08121	0.0386517	0.274001	-4.49467
8147206	RIPK2	-0.70922	1.63492	9.01866	-12.5744	0.00028222	0.0296398	1.30519
7946401	ST5	-0.708302	1.63388	5.69233	-3.6866	0.0224156	0.208951	-3.85197
8009073	RNU6-2	-0.70621	1.63151	4.76686	-4.62533	0.0106934	0.147659	-2.9683
8089743	B4GALT4	-0.705731	1.63097	5.32967	-8.09044	0.00146947	0.0578355	-0.595249
7992828	IL32	-0.705614	1.63084	7.49714	-8.16169	0.00142275	0.0572142	-0.55708
8080144	PARP3	-0.704696	1.6298	7.06374	-5.44082	0.0061245	0.111619	-2.29949
8147079	LRRCC1	-0.703938	1.62895	6.24635	-11.4439	0.000402878	0.0337051	0.905778
8032909	PLIN3	-0.703512	1.62846	8.71053	-5.13473	0.00748776	0.123732	-2.54076
8085033	LMLN	-0.702685	1.62753	6.85473	-5.24418	0.0069611	0.118802	-2.45321
8001564	DOK4	-0.701525	1.62622	6.78039	-5.40231	0.00627815	0.112859	-2.32924
8059580	DNER	-0.701376	1.62605	5.29012	-12.2371	0.000312807	0.0308603	1.19049
8110666	TRIM52	-0.700275	1.62481	6.68801	-7.20342	0.00224836	0.0704511	-1.09993
8132515	BLVRA	-0.699961	1.62446	6.50429	-5.76891	0.00498687	0.103199	-2.05286
7925089	PCNXL2	-0.698586	1.62291	5.41923	-7.06524	0.00241238	0.0728903	-1.18383
7893567	7893567	-0.698449	1.62276	5.68266	-4.77998	0.00956762	0.140217	-2.83491
7968344	ALOX5AP	-0.697853	1.62209	5.4481	-3.05325	0.0396929	0.277121	-4.52577
8021368	8021368	-0.696235	1.62027	4.90924	-4.51244	0.0116187	0.154809	-3.06774
7929816	SCD	-0.695987	1.61999	10.7549	-4.8151	0.00933248	0.138725	-2.80506
8048120	ATIC	-0.694083	1.61786	9.13618	-9.59834	0.000779504	0.0444211	0.148149
8101992	SLC39A8	-0.693309	1.61699	6.78739	-4.21216	0.0145999	0.170724	-3.34107
7912808	NBPF1	-0.693296	1.61697	9.031	-5.85538	0.00473158	0.100529	-1.98982
7960518	TNFRSF1A	-0.692515	1.6161	9.3012	-7.42648	0.00201176	0.0670528	-0.967624
7973618	IRF9	-0.691192	1.61462	7.68883	-10.5808	0.000541172	0.0386217	0.569482
7950990	SLC36A4	-0.690459	1.6138	6.98556	-5.22045	0.00707131	0.119786	-2.47207
7905220	ECM1	-0.690201	1.61351	6.22508	-2.97224	0.0429016	0.28687	-4.61655
7907104	DCAF6	-0.689137	1.61232	8.34495	-8.91234	0.00102739	0.0504685	-0.174055
7996341	PDP2	-0.689062	1.61223	6.7263	-2.94344	0.0441155	0.290554	-4.64908
8067270	APCDD1L	-0.688449	1.61155	6.59877	-3.59788	0.0241926	0.216706	-3.94248
7995206	TGFB1I1	-0.687846	1.61088	8.5021	-7.27457	0.0021693	0.06942	-1.05731
7943498	DYNC2H1	-0.687334	1.61031	4.64211	-9.17144	0.000923564	0.0478658	-0.0494267
7909745	KCTD3	-0.686836	1.60975	8.11793	-4.42962	0.0123601	0.158717	-3.14183
7929831	HIF1AN	-0.686131	1.60896	6.02976	-4.37863	0.0128454	0.161218	-3.18793
8140035	RNY4P7	-0.684991	1.60769	4.52021	-9.60507	0.000777468	0.0444211	0.151188
8084742	LPP	-0.684705	1.60737	9.6637	-6.88793	0.00264529	0.076128	-1.29377
8074388	SLC25A1	-0.684578	1.60723	8.90055	-5.02759	0.00805157	0.128705	-2.62791
8155121	NPR2	-0.684296	1.60692	6.98115	-3.23379	0.0335082	0.255139	-4.32714
8098758	ZNF721	-0.683673	1.60622	7.51476	-7.73723	0.00173149	0.0626666	-0.789488
8141076	PON2	-0.683102	1.60559	10.1293	-3.58112	0.0245469	0.21819	-3.95972
7972297	ABCC4	-0.682743	1.60519	8.30915	-3.44886	0.0275738	0.232881	-4.09734
7893250	RPL12P16	-0.681734	1.60407	5.39167	-4.06251	0.0164315	0.180491	-3.48223
7995825	MT1F	-0.681372	1.60366	10.4825	-7.34735	0.00209197	0.0680497	-1.01412
7974816	SLC38A6	-0.680948	1.60319	8.04193	-3.08873	0.0383772	0.272811	-4.48632
7986517	LOC101060703	-0.680534	1.60273	8.55054	-4.87653	0.00893802	0.135154	-2.75325
7986522	LOC101060703	-0.680534	1.60273	8.55054	-4.87653	0.00893802	0.135154	-2.75325
8132369	EPDR1	-0.680121	1.60227	5.79724	-6.36168	0.00352202	0.086264	-1.63599
7972336	DZIP1	-0.679063	1.6011	6.99818	-4.03668	0.0167751	0.18212	-3.50693
7923141	DENND1B	-0.678906	1.60092	5.319	-4.31498	0.0134842	0.164112	-3.246
8091446	PFN2	-0.678086	1.60002	10.0372	-7.75291	0.00171867	0.0623384	-0.780683
8160431	MIR31HG	-0.677459	1.59932	6.1991	-3.44683	0.0276238	0.233096	-4.09948
8175256	MIR503HG	-0.677414	1.59927	7.34486	-3.94722	0.018035	0.189081	-3.59329
8081288	TMEM45A	-0.677025	1.59884	4.90331	-8.28983	0.0013433	0.0555724	-0.489257
7986520	LOC101060703	-0.676201	1.59793	8.50454	-4.92962	0.00861341	0.132455	-2.70886
7927186	RASSF4	-0.675485	1.59713	5.55579	-5.97323	0.0044091	0.0966986	-1.90516
8027260	ZNF486	-0.674825	1.5964	8.3101	-9.35799	0.00085684	0.0456483	0.038068
8135568	MDFIC	-0.674764	1.59634	7.96685	-11.2234	0.000433538	0.0347843	0.822604
8000480	RNU6-2	-0.673713	1.59517	6.76694	-3.531	0.0256447	0.22406	-4.01154
8091737	IFT80	-0.671033	1.59221	6.3624	-5.30471	0.00668935	0.116648	-2.4054
8035793	ZNF737	-0.671012	1.59219	7.15615	-4.50155	0.011713	0.15532	-3.07743
7947230	BDNF	-0.669763	1.59081	4.91414	-2.85234	0.0482293	0.30348	-4.75276
8083034	CLSTN2	-0.669491	1.59051	5.65692	-11.263	0.000427823	0.0345758	0.837673
8027254	ZNF90	-0.669355	1.59036	7.4044	-10.2794	0.000603156	0.0400864	0.44487
7992337	HN1L	-0.668417	1.58933	9.22014	-2.92888	0.0447445	0.293221	-4.66557
8136347	CALD1	-0.668164	1.58905	9.2293	-2.91187	0.0454928	0.295681	-4.68487
8020653	CABYR	-0.668033	1.58891	5.57888	-3.86477	0.0192989	0.194217	-3.67397
8036473	PPP1R14A	-0.667303	1.5881	6.23763	-4.55321	0.0112737	0.151914	-3.03163
7896472	TCEB2	-0.667148	1.58793	9.12615	-4.31644	0.0134691	0.164112	-3.24467
8154227	8154227	-0.666998	1.58777	6.16785	-3.03851	0.0402548	0.279024	-4.5422
8027312	ZNF429	-0.666685	1.58742	5.08808	-6.51011	0.0032423	0.0831731	-1.53696
7999476	7999476	-0.665787	1.58643	4.76657	-5.33504	0.00655812	0.115824	-2.38162
7961440	PLBD1	-0.66546	1.58607	4.97183	-6.1806	0.00390501	0.0901764	-1.75963
7983191	ADAL	-0.662754	1.5831	5.29865	-5.3941	0.00631152	0.113291	-2.3356
8089714	LSAMP	-0.661305	1.58151	5.36739	-3.94068	0.0181317	0.189198	-3.59966
8172520	TFE3	-0.661195	1.58139	7.43822	-4.63825	0.0105934	0.146848	-2.95704
7910111	EPHX1	-0.661101	1.58129	7.55474	-5.29624	0.00672658	0.116897	-2.41207
7917482	CCBL2	-0.660903	1.58107	8.59461	-5.09871	0.00767174	0.12565	-2.5699
8063177	SLC2A10	-0.659862	1.57993	7.53583	-3.29946	0.0315476	0.247746	-4.25619
8024111	CNN2	-0.659544	1.57958	9.80997	-7.76398	0.00170971	0.0621486	-0.774481
7946781	PLEKHA7	-0.65944	1.57947	6.06441	-10.9231	0.000480137	0.0364703	0.706369
7905299	PRUNE	-0.659122	1.57912	6.93703	-3.23964	0.033328	0.254348	-4.3208
8149793	ENTPD4	-0.659109	1.57911	8.4822	-4.21885	0.0145239	0.170163	-3.33483
7951807	CADM1	-0.658099	1.578	5.46494	-11.9695	0.000340076	0.0316717	1.09685
8044793	STEAP3	-0.657735	1.5776	7.58301	-4.78001	0.00956738	0.140217	-2.83488
8129379	ECHDC1	-0.657299	1.57713	8.85015	-7.11565	0.00235087	0.0718138	-1.15305
7895488	7895488	-0.657094	1.5769	5.7629	-6.22616	0.00380397	0.0893236	-1.72822
8090988	CEP70	-0.656771	1.57655	6.5055	-6.3563	0.00353271	0.086264	-1.63962
7986214	SLCO3A1	-0.65586	1.57556	5.88162	-4.95073	0.0084884	0.131955	-2.69131
8130768	RNASET2	-0.655734	1.57542	6.49478	-9.41854	0.000836486	0.0452564	0.0660771
8022488	ABHD3	-0.655437	1.57509	6.42971	-9.03465	0.000976653	0.0496597	-0.114764
7931683	DIP2C	-0.655092	1.57472	5.9698	-3.69173	0.0223177	0.208505	-3.84678
8007312	TUBG2	-0.654409	1.57397	8.04423	-8.95428	0.00100963	0.0499556	-0.153632
7995793	NUTF2	-0.654372	1.57393	10.3934	-4.15963	0.015213	0.174034	-3.39023
8159984	PLGRKT	-0.654164	1.5737	5.04175	-5.94824	0.00447517	0.0975504	-1.92299
7995797	MT1L	-0.653505	1.57298	10.5026	-7.41568	0.00202248	0.0670743	-0.973941
7979698	ATP6V1D	-0.65298	1.57241	7.93337	-7.26708	0.00217746	0.0694472	-1.06178
7992967	VASN	-0.652258	1.57163	6.47821	-4.33367	0.0132927	0.163565	-3.2289
8161499	FAM27E3	-0.651609	1.57092	7.23181	-3.4991	0.0263742	0.227332	-4.04474
8151816	GEM	-0.651285	1.57057	5.59178	-11.0352	0.000462033	0.0357774	0.750191
8009639	GPRC5C	-0.651205	1.57048	5.61883	-6.00042	0.00433861	0.0958403	-1.88583
8120402	BAG2	-0.65044	1.56965	7.84732	-4.23781	0.0143113	0.169152	-3.31721
8097529	ELMOD2	-0.650209	1.5694	5.47575	-10.1638	0.00062928	0.0404501	0.396003
7963741	SMUG1	-0.649398	1.56851	6.34034	-5.60321	0.00552541	0.107104	-2.17593
8021470	PMAIP1	-0.648684	1.56774	7.51024	-3.27005	0.0324083	0.250778	-4.28788
7973530	PCK2	-0.648558	1.5676	6.05828	-6.42669	0.00339597	0.0849553	-1.59236
8013753	RAB34	-0.648306	1.56733	8.83324	-8.51577	0.00121621	0.0534958	-0.372172
8031981	WASH1	-0.64822	1.56723	6.70637	-6.68748	0.00294321	0.0797607	-1.42123
8118100	MICA	-0.647022	1.56593	8.44235	-4.86012	0.00904135	0.13616	-2.76704
8120315	TINAG	-0.646709	1.56559	4.68311	-4.52261	0.0115314	0.153954	-3.05871
8028194	ZNF382	-0.646412	1.56527	5.41154	-3.57062	0.0247722	0.219621	-3.97054
7894625	7894625	-0.646282	1.56513	4.89922	-4.18287	0.014938	0.172465	-3.36843
8112940	SSBP2	-0.645912	1.56473	8.48554	-3.68164	0.0225107	0.209368	-3.857
7922095	MPC2	-0.643808	1.56245	8.25069	-8.68289	0.00113176	0.0519784	-0.287565
8128356	FBXL4	-0.643604	1.56223	6.30695	-3.52633	0.0257501	0.224333	-4.01639
8096251	NUDT9	-0.643131	1.56172	5.99773	-4.94664	0.00851248	0.131955	-2.69471
8012207	TMEM256	-0.643051	1.56163	7.35049	-3.16323	0.0357791	0.262988	-4.40416
8147019	ZC2HC1A	-0.641453	1.5599	8.15651	-3.56153	0.0249692	0.220589	-3.97993
7982829	SPINT1	-0.641053	1.55947	6.03964	-10.9527	0.000475276	0.0363425	0.717979
7972682	KDELC1	-0.640261	1.55861	7.39561	-5.11268	0.00759976	0.124839	-2.55859
8001197	NETO2	-0.640083	1.55842	9.68844	-6.22626	0.00380376	0.0893236	-1.72815
7950447	XRRA1	-0.639832	1.55815	5.93823	-10.4863	0.000559706	0.0392348	0.530842
8180236	ZNF718	-0.639396	1.55768	7.40177	-4.62937	0.010662	0.147492	-2.96477
8180265	ZNF718	-0.639396	1.55768	7.40177	-4.62937	0.010662	0.147492	-2.96477
7914557	SYNC	-0.638864	1.5571	6.62296	-11.6076	0.000381875	0.0332628	0.966316
7926356	PTER	-0.63885	1.55709	6.87023	-4.3042	0.0135962	0.164684	-3.2559
8109999	ERGIC1	-0.638619	1.55684	9.98434	-5.20255	0.00715586	0.120338	-2.48634
7926661	MSRB2	-0.638093	1.55627	7.95926	-3.44871	0.0275776	0.232881	-4.0975
8118945	PPARD	-0.638008	1.55618	7.37865	-5.44452	0.00610997	0.111537	-2.29664
7894880	7894880	-0.637686	1.55583	5.77396	-3.03684	0.0403193	0.279117	-4.54407
8177628	CCDC125	-0.637406	1.55553	7.33797	-2.93774	0.0443604	0.291392	-4.65552
8048733	ACSL3	-0.636803	1.55488	8.71296	-3.74974	0.0212462	0.203169	-3.78832
8089314	IFT57	-0.636111	1.55413	6.82244	-5.81859	0.00483817	0.101319	-2.01655
8130528	RSPH3	-0.635675	1.55366	5.88976	-7.89184	0.00161017	0.0601761	-0.70342
7968835	AKAP11	-0.635613	1.5536	7.03742	-3.35258	0.0300609	0.241598	-4.1993
7943620	ATM	-0.635476	1.55345	7.90728	-3.24986	0.0330153	0.253123	-4.30971
7966829	WSB2	-0.634201	1.55208	9.73519	-6.41793	0.00341262	0.0851161	-1.59822
7981976	SNRPN	-0.633802	1.55165	10.3037	-10.4157	0.000574083	0.0393546	0.501704
7895094	7895094	-0.633496	1.55132	8.47186	-10.5721	0.00054284	0.0386217	0.565952
7915955	SPATA6	-0.633228	1.55103	5.57622	-4.60986	0.0108148	0.148679	-2.98183
8180300	TWIST2	-0.632871	1.55065	5.89566	-4.77183	0.0096232	0.140676	-2.84186
7983734	TMOD2	-0.632417	1.55016	5.70521	-9.36912	0.00085305	0.0456483	0.0432345
7990810	MTHFS	-0.632398	1.55014	6.36117	-6.36853	0.00350846	0.086264	-1.63137
7894273	7894273	-0.631274	1.54893	7.62404	-9.21755	0.000906485	0.0475326	-0.027629
8047356	NIF3L1	-0.630811	1.54844	7.12285	-7.50681	0.00193421	0.0660547	-0.9209
8000716	SEZ6L2	-0.630236	1.54782	6.01766	-3.62846	0.0235615	0.214867	-3.91114
8096919	ALPK1	-0.630106	1.54768	5.67976	-6.20369	0.00385338	0.0898502	-1.74368
8023855	CYB5A	-0.629389	1.54691	8.23968	-3.62722	0.0235868	0.214934	-3.91241
8022625	SS18	-0.629257	1.54677	7.99677	-11.0583	0.00045841	0.0355797	0.759155
8174496	AMMECR1	-0.628918	1.54641	7.56537	-8.36776	0.00129767	0.0549726	-0.448513
7892761	7892761	-0.628878	1.54636	7.2467	-3.76131	0.0210399	0.202008	-3.77673
8109773	WWC1	-0.628831	1.54631	6.16144	-5.02846	0.00804682	0.128691	-2.6272
8023528	ALPK2	-0.628704	1.54618	5.03418	-6.47234	0.00331078	0.0840237	-1.56196
7936115	SH3PXD2A	-0.62866	1.54613	6.87019	-3.88615	0.0189612	0.193369	-3.65295
8130438	TFB1M	-0.628497	1.54595	7.69464	-3.19712	0.0346664	0.259322	-4.36707
7918474	DRAM2	-0.626493	1.54381	9.14332	-4.4242	0.0124106	0.159182	-3.14671
8050557	SDC1	-0.625629	1.54288	6.18962	-11.7322	0.000366788	0.0327425	1.01179
7932094	PHYH	-0.625527	1.54277	5.82993	-4.12967	0.0155768	0.175621	-3.41846
7909529	RCOR3	-0.624869	1.54207	7.93175	-4.16165	0.0151889	0.173975	-3.38833
7976571	GSKIP	-0.62477	1.54197	6.62834	-6.81247	0.00275284	0.077679	-1.34135
7967794	ANKLE2	-0.624114	1.54126	8.5166	-6.20478	0.00385098	0.0898502	-1.74294
7971246	VWA8	-0.623245	1.54034	6.79058	-4.38075	0.0128248	0.161218	-3.18601
8007355	VPS25	-0.622785	1.53984	9.28622	-6.31857	0.00360881	0.0866143	-1.66514
8002571	PHLPP2	-0.621933	1.53894	7.21418	-7.67235	0.00178578	0.0635267	-0.826106
8146000	ADAM9	-0.621178	1.53813	10.9513	-9.79613	0.000722311	0.042733	0.236581
8150225	RAB11FIP1	-0.620864	1.5378	5.6468	-8.74403	0.0011027	0.0514047	-0.257021
7898679	NBPF3	-0.62066	1.53758	6.66403	-3.07191	0.0389943	0.275142	-4.505
7969916	BIVM	-0.620537	1.53745	6.34622	-3.67843	0.0225725	0.209767	-3.86025
8021727	CNDP2	-0.619947	1.53682	8.79827	-8.75164	0.00109915	0.0514047	-0.253236
7934870	ATAD1	-0.619871	1.53674	6.88764	-10.5302	0.000550996	0.0390351	0.548846
8094938	NIPAL1	-0.619738	1.5366	6.31677	-5.23923	0.00698388	0.119069	-2.45713
7932420	PTPLA	-0.619713	1.53657	6.03509	-9.41656	0.000837139	0.0452564	0.0651674
8005695	MEIS3P2	-0.619711	1.53657	6.43617	-2.91244	0.0454672	0.29563	-4.68421
7950235	STARD10	-0.619673	1.53653	6.94277	-4.87463	0.0089499	0.135211	-2.75484
7929388	PLCE1	-0.617767	1.5345	5.1124	-3.18972	0.0349058	0.260413	-4.37515
8083471	ARHGEF26	-0.617627	1.53435	5.01499	-4.01023	0.0171363	0.183883	-3.53234
7959361	MLXIP	-0.617594	1.53431	8.51973	-3.87534	0.0191311	0.193699	-3.66357
7953200	CCND2	-0.617103	1.53379	5.56385	-4.322	0.0134119	0.164043	-3.23958
8048432	CYP27A1	-0.616325	1.53296	5.77097	-3.31426	0.0311249	0.245898	-4.24029
7934411	USP54	-0.613962	1.53046	6.76394	-7.24939	0.00219687	0.0697989	-1.07234
8010086	METTL23	-0.613859	1.53035	7.19967	-3.43663	0.0278758	0.233563	-4.11021
8148658	ZNF623	-0.612056	1.52844	5.93469	-4.01048	0.0171328	0.183883	-3.5321
7977046	TNFAIP2	-0.61162	1.52797	6.23202	-4.08237	0.0161729	0.179398	-3.4633
8151644	RMDN1	-0.611491	1.52784	7.39638	-5.53228	0.00577777	0.10908	-2.22953
8009517	SOX9	-0.611477	1.52782	6.48047	-4.07499	0.0162684	0.179961	-3.47032
7903803	AHCYL1	-0.611186	1.52751	9.98367	-4.63047	0.0106535	0.147492	-2.96381
7929065	IFIT1	-0.61004	1.5263	4.9905	-7.71374	0.0017509	0.06295	-0.802711
8093320	ZNF718	-0.610039	1.5263	5.59811	-4.06199	0.0164383	0.180491	-3.48272
7920664	THBS3	-0.60801	1.52416	5.52115	-6.36628	0.00351292	0.086264	-1.63289
8073332	FAM169A	-0.607847	1.52398	5.86236	-4.80452	0.00940258	0.139084	-2.81404
8013771	TLCD1	-0.607779	1.52391	5.18105	-7.43717	0.00200122	0.0670348	-0.961375
8153550	NRBP2	-0.607742	1.52387	6.37815	-3.42606	0.0281398	0.234595	-4.12135
8119689	PTK7	-0.607446	1.52356	6.85606	-10.2374	0.000612492	0.0401353	0.427175
8094609	FAM114A1	-0.607054	1.52315	8.85538	-4.8528	0.00908793	0.136553	-2.7732
7981988	SNORD116@	-0.605774	1.52179	9.84952	-8.41525	0.00127081	0.0545287	-0.423873
8143070	WDR91	-0.605646	1.52166	6.83761	-8.65829	0.00114373	0.0522396	-0.299916
7927599	ASAH2	-0.604693	1.52066	7.39601	-3.77859	0.0207363	0.200539	-3.75945
7895945	CFL1	-0.604534	1.52049	8.054	-3.10315	0.0378574	0.27085	-4.47035
8096314	PKD2	-0.604468	1.52042	7.36608	-6.23917	0.00377572	0.0888621	-1.71929
7964089	PAN2	-0.603959	1.51988	6.56449	-4.0619	0.0164395	0.180491	-3.48281
7928770	CDHR1	-0.603945	1.51987	5.45025	-3.27588	0.0322354	0.250196	-4.28158
8158627	NCS1	-0.603524	1.51942	8.76585	-4.4102	0.0125422	0.159763	-3.15934
7988286	SPG11	-0.603254	1.51914	7.30878	-3.52728	0.0257286	0.224248	-4.01541
7973770	SCFD1	-0.603247	1.51913	8.03444	-5.60925	0.00550453	0.107059	-2.17138
7995448	CNEP1R1	-0.603225	1.51911	7.36754	-3.52792	0.0257141	0.224248	-4.01474
7926170	DHTKD1	-0.60282	1.51868	6.73576	-3.84588	0.0196034	0.195099	-3.69261
8112841	HOMER1	-0.601014	1.51678	5.18238	-8.16351	0.00142158	0.0572142	-0.556108
8003667	SERPINF1	-0.600264	1.51599	5.10773	-3.03866	0.0402492	0.279024	-4.54204
8070411	C21ORF88	-0.599507	1.5152	6.07112	-5.33148	0.00657335	0.115824	-2.3844
7916669	DOCK7	-0.599175	1.51485	7.99434	-6.53941	0.00319038	0.0827912	-1.51765
8112857	MTX3	-0.599126	1.5148	5.91159	-10.5832	0.000540705	0.0386217	0.570473
7955887	HOXC5	-0.598004	1.51362	5.02785	-6.39085	0.00346474	0.0858375	-1.61636
8171148	ARSD	-0.596654	1.5122	5.88824	-4.36695	0.0129598	0.161765	-3.19854
8105878	RAD17	-0.596596	1.51214	6.70959	-3.26781	0.0324751	0.250907	-4.2903
8177478	RAD17	-0.596512	1.51206	6.8797	-3.16337	0.0357742	0.262988	-4.404
7900159	DNALI1	-0.596341	1.51188	6.2771	-3.48384	0.0267319	0.228984	-4.06067
8091354	HLTF	-0.59456	1.51001	7.79402	-3.34356	0.0303073	0.242604	-4.20892
8143850	CDK5	-0.594365	1.50981	7.82294	-3.59763	0.0241977	0.216706	-3.94273
7981960	SNORD116-6	-0.594364	1.50981	6.76922	-4.12742	0.0156046	0.175715	-3.42059
8126382	C6orf132	-0.594225	1.50966	5.94453	-3.54537	0.0253241	0.222075	-3.99664
8180379	MXRA7	-0.593229	1.50862	9.67226	-9.09699	0.000951997	0.0489176	-0.0848592
8127419	ADH5P4	-0.593092	1.50848	7.37035	-11.1572	0.0004433	0.0349494	0.797297
8166500	ZFX	-0.592641	1.508	7.64956	-4.50209	0.0117083	0.15532	-3.07695
8076113	FAM227A	-0.592578	1.50794	5.6111	-8.15198	0.00142901	0.0572802	-0.562264
8129317	SERINC1	-0.592275	1.50762	9.4783	-5.50602	0.00587479	0.109587	-2.24952
8068254	IL10RB	-0.591174	1.50647	7.86344	-2.93246	0.0445889	0.292432	-4.66151
8155514	FAM27E2	-0.590992	1.50628	6.85686	-3.15617	0.036016	0.26403	-4.4119
7986515	LOC101060703	-0.59092	1.50621	8.61105	-3.13469	0.036749	0.266586	-4.43553
7986525	LOC101060703	-0.59092	1.50621	8.61105	-3.13469	0.036749	0.266586	-4.43553
8139947	NSUN5P2	-0.590708	1.50599	6.92692	-8.79608	0.0010787	0.0513105	-0.23119
8132214	FKBP9	-0.590542	1.50581	6.67314	-5.52142	0.00581765	0.109273	-2.23779
8111666	RNU6-2	-0.589681	1.50491	7.73892	-5.63279	0.0054242	0.106492	-2.15374
8094911	ATP10D	-0.589308	1.50453	7.90734	-3.44085	0.0277712	0.233096	-4.10577
7955694	IGFBP6	-0.588247	1.50342	6.90024	-3.04947	0.0398362	0.277611	-4.52998
7895211	7895211	-0.588027	1.50319	7.75996	-4.40719	0.0125708	0.159942	-3.16206
8092514	MAGEF1	-0.587637	1.50278	7.14961	-6.49618	0.00326734	0.0833661	-1.54616
7978260	DHRS1	-0.587479	1.50262	7.1181	-3.84576	0.0196054	0.195099	-3.69273
7951966	FXYD2	-0.587454	1.50259	7.03467	-5.00437	0.00818061	0.129709	-2.64699
8047272	SPATS2L	-0.586782	1.50189	9.67671	-7.08581	0.00238704	0.0723146	-1.17124
8131539	TMEM106B	-0.586499	1.5016	8.49633	-4.80483	0.00940048	0.139084	-2.81377
7904695	LOC100996517	-0.585793	1.50086	9.94928	-3.02147	0.0409166	0.281197	-4.56126
7936937	UROS	-0.585763	1.50083	8.59681	-6.33478	0.00357587	0.0866143	-1.65416
7942503	PPME1	-0.585582	1.50064	9.15233	-4.16487	0.0151505	0.173724	-3.3853
8041676	DYNC2LI1	-0.585529	1.50059	5.17066	-8.63075	0.0011573	0.0524233	-0.313784
7961295	TAS2R43	-0.585485	1.50054	4.37594	-4.08925	0.0160845	0.178701	-3.45675
7893867	7893867	-0.584591	1.49961	6.57608	-4.41619	0.0124857	0.159495	-3.15394
8011823	ZNF594	-0.584082	1.49909	6.10955	-4.3766	0.0128652	0.16132	-3.18978
8021966	ENOSF1	-0.583892	1.49889	7.66616	-3.60329	0.0240794	0.21652	-3.93692
7914592	TMEM54	-0.583599	1.49858	7.6482	-6.82893	0.00272892	0.0774637	-1.33093
8107520	TNFAIP8	-0.583442	1.49842	5.43248	-3.37412	0.029482	0.240015	-4.17636
8088919	ROBO1	-0.581593	1.4965	8.68331	-6.04376	0.00422908	0.0948751	-1.85518
8000013	ERI2	-0.581458	1.49636	5.91543	-4.5086	0.0116518	0.154889	-3.07115
8103834	AGA	-0.581272	1.49617	7.22288	-4.54194	0.0113677	0.152626	-3.04159
8061114	DSTN	-0.581269	1.49616	9.61627	-9.86786	0.000702876	0.0421027	0.26818
8049044	ARMC9	-0.580918	1.4958	6.63573	-8.28061	0.00134882	0.0555838	-0.4941
7986293	MCTP2	-0.580624	1.4955	5.12508	-7.01806	0.00247178	0.0736821	-1.21283
7971122	RNA5SP26	-0.580369	1.49523	4.97881	-3.15433	0.036078	0.26431	-4.41392
8099099	TMEM128	-0.580337	1.4952	6.05028	-4.51094	0.0116316	0.154889	-3.06907
8100298	OCIAD2	-0.580001	1.49485	7.69291	-4.14884	0.0153428	0.174896	-3.40038
8151296	LACTB2	-0.579609	1.49444	6.48441	-3.4352	0.0279113	0.233802	-4.11171
7968711	COG6	-0.579351	1.49418	8.00038	-2.97669	0.0427174	0.286413	-4.61154
8098006	GLRB	-0.579138	1.49396	5.1054	-3.61995	0.0237352	0.215362	-3.91985
7965846	CCDC53	-0.578758	1.49356	7.73584	-4.52887	0.0114781	0.153631	-3.05316
7904812	LOC101060431	-0.578692	1.4935	8.34468	-4.5899	0.0109738	0.149567	-2.99932
8180377	MXRA7	-0.57866	1.49346	9.99048	-8.80594	0.00107423	0.0512993	-0.226317
8127094	GSTA4	-0.578397	1.49319	7.16708	-3.40452	0.0286873	0.236964	-4.14411
8100318	SGCB	-0.576945	1.49169	9.32131	-8.84018	0.00105887	0.0509496	-0.209429
8133623	RNY4P7	-0.576732	1.49147	5.59185	-5.21323	0.00710526	0.119984	-2.47782
8139975	RNY4P7	-0.576732	1.49147	5.59185	-5.21323	0.00710526	0.119984	-2.47782
8120335	FAM83B	-0.576597	1.49133	5.41153	-3.81243	0.0201571	0.19781	-3.72575
7944667	SORL1	-0.576186	1.4909	5.44762	-5.53603	0.00576408	0.10908	-2.22669
8020955	MOCOS	-0.575796	1.4905	5.34502	-3.61471	0.0238429	0.215739	-3.92522
7966089	CMKLR1	-0.575782	1.49048	5.14795	-4.07488	0.0162698	0.179961	-3.47043
8076533	PACSIN2	-0.575401	1.49009	8.29579	-8.49562	0.00122692	0.0537536	-0.382485
8017186	HEATR6	-0.575277	1.48996	7.64225	-6.31797	0.00361004	0.0866143	-1.66555
7897263	RNF207	-0.575238	1.48992	6.50691	-8.92805	0.00102069	0.050275	-0.166392
7893104	7893104	-0.575133	1.48982	7.52136	-3.63232	0.0234832	0.214284	-3.90719
7915578	TMEM53	-0.574795	1.48947	6.87919	-3.48868	0.0266178	0.228544	-4.05561
8092067	RPL22L1	-0.574438	1.4891	6.73409	-4.28017	0.0138499	0.165945	-3.27802
8101701	PPM1K	-0.574208	1.48886	5.52216	-6.42497	0.00339922	0.0849729	-1.59351
8174313	MORC4	-0.573802	1.48844	7.07148	-6.27596	0.00369722	0.0876827	-1.69413
7895493	7895493	-0.573471	1.4881	6.15597	-4.2979	0.0136621	0.164881	-3.26169
7981996	SNORD116-24	-0.572892	1.4875	9.0792	-8.32575	0.00132202	0.055198	-0.470429
8066279	ZHX3	-0.571917	1.4865	6.67314	-3.87085	0.0192022	0.193818	-3.66799
7915392	HIVEP3	-0.570714	1.48526	5.56	-8.88227	0.00104036	0.0507931	-0.188759
8042310	SLC1A4	-0.570027	1.48455	6.59579	-3.895	0.0188234	0.192554	-3.64427
8170635	ZNF275	-0.569812	1.48433	7.16407	-10.6995	0.000518969	0.0381459	0.617482
8107208	FER	-0.569578	1.48409	6.51216	-5.65908	0.00533615	0.105824	-2.1341
8134079	GTPBP10	-0.568736	1.48322	7.88016	-7.86478	0.00163062	0.0605134	-0.718367
8086908	PLXNB1	-0.567662	1.48212	6.05299	-5.85656	0.00472821	0.100529	-1.98897
7927876	TET1	-0.567236	1.48168	5.25965	-7.66796	0.00178952	0.0635529	-0.828591
7966266	RN7SL1	-0.567187	1.48163	5.83699	-3.58728	0.024416	0.217665	-3.95338
7905028	LOC645166	-0.567161	1.48161	8.24555	-9.18066	0.000920116	0.0478658	-0.045058
8169294	COL4A5	-0.566852	1.48129	6.31693	-3.8657	0.0192842	0.194217	-3.67306
8075263	NIPSNAP1	-0.566179	1.4806	8.13494	-3.79489	0.0204549	0.199264	-3.7432
7894660	7894660	-0.565802	1.48021	5.00767	-7.79894	0.00168175	0.0615446	-0.754941
7910680	GPR137B	-0.564998	1.47939	6.89249	-3.81069	0.0201863	0.197922	-3.72747
7929201	BTAF1	-0.56354	1.47789	7.13974	-5.18622	0.0072341	0.121042	-2.49939
8079772	APEH	-0.563235	1.47758	7.9405	-3.56657	0.0248597	0.220072	-3.97472
8125752	CUTA	-0.562526	1.47685	8.8094	-3.84731	0.0195803	0.195046	-3.6912
7916443	USP24	-0.562323	1.47664	7.47192	-4.74406	0.00981562	0.141731	-2.8656
8042917	DOK1	-0.561641	1.47595	6.32368	-8.48243	0.00123399	0.0539216	-0.389251
7917120	USP33	-0.561624	1.47593	6.65824	-4.44759	0.0121945	0.157502	-3.12568
7892705	7892705	-0.561231	1.47553	7.36147	-3.80126	0.0203461	0.198709	-3.73685
7973158	ARHGEF40	-0.560841	1.47513	5.31191	-8.55371	0.00119637	0.0529026	-0.352821
8007949	EFCAB13	-0.560494	1.47477	5.18304	-4.46489	0.0120375	0.156941	-3.11016
8117458	BTN3A1	-0.560432	1.47471	5.6834	-2.87568	0.0471342	0.30019	-4.72609
8041853	EPCAM	-0.560251	1.47453	5.09491	-3.26099	0.0326791	0.251762	-4.29767
7992789	TNFRSF12A	-0.559879	1.47415	9.68869	-3.23754	0.0333925	0.254666	-4.32307
8130505	EZR	-0.559363	1.47362	9.68279	-3.1131	0.0375035	0.26936	-4.45935
7959786	AACS	-0.559175	1.47343	7.56509	-6.66251	0.00298318	0.0799123	-1.43736
8121161	UFL1	-0.559131	1.47338	7.81427	-4.49066	0.0118083	0.155488	-3.08713
8100328	USP46	-0.559106	1.47336	7.46849	-2.97747	0.0426854	0.286266	-4.61066
7979824	ACTN1	-0.559065	1.47331	11.0622	-5.55678	0.00568903	0.108617	-2.21095
8131143	LFNG	-0.558259	1.47249	5.37513	-4.89379	0.00883087	0.134327	-2.73878
8161147	HINT2	-0.557864	1.47209	8.51482	-2.86901	0.0474443	0.300848	-4.73371
8106962	ARSK	-0.557477	1.47169	6.88278	-2.91104	0.0455295	0.29578	-4.68581
8132218	BBS9	-0.557426	1.47164	6.31205	-5.60021	0.0055358	0.107104	-2.17818
7981046	IFI27L2	-0.556413	1.47061	7.89231	-3.90152	0.0187228	0.192178	-3.63788
8171587	PHKA2	-0.556188	1.47038	6.84241	-9.64513	0.000765477	0.0443271	0.169242
8103389	CTSO	-0.555621	1.4698	5.00558	-3.8634	0.0193208	0.194217	-3.67532
8022692	DSC3	-0.555235	1.46941	4.77538	-3.31416	0.0311277	0.245898	-4.2404
8134712	AP4M1	-0.55424	1.46839	6.69237	-5.1999	0.00716848	0.120428	-2.48845
7981982	SNORD116@	-0.554095	1.46825	10.2852	-7.52889	0.00191354	0.0657534	-0.908137
7981986	SNORD116@	-0.554095	1.46825	10.2852	-7.52889	0.00191354	0.0657534	-0.908137
7975095	PLEKHG3	-0.553706	1.46785	5.76011	-3.80817	0.0202288	0.198236	-3.72998
8161446	FAM27E3	-0.553243	1.46738	7.01993	-3.14996	0.0362261	0.264871	-4.41873
8077929	8077929	-0.55265	1.46678	5.06389	-7.33817	0.00210154	0.0682293	-1.01955
7999319	CARHSP1	-0.551641	1.46575	8.07436	-5.56624	0.00565519	0.108406	-2.20379
8109326	SMIM3	-0.551121	1.46522	6.01631	-8.56871	0.00118864	0.0527707	-0.34519
8172827	KDM5C	-0.549722	1.4638	8.08146	-7.05977	0.00241918	0.0729374	-1.18718
8175261	MIR503	-0.549247	1.46332	6.68799	-4.75321	0.0097517	0.141201	-2.85777
8058837	PECR	-0.548354	1.46242	5.16925	-5.86629	0.00470054	0.100244	-1.98192
8018786	MXRA7	-0.548264	1.46233	5.86766	-7.35102	0.00208817	0.0680497	-1.01196
8167287	PORCN	-0.54806	1.46212	7.79037	-4.59665	0.0109197	0.149274	-2.9934
7930311	GSTO2	-0.547394	1.46144	6.27925	-3.95828	0.0178732	0.187914	-3.58254
7948176	TNKS1BP1	-0.546236	1.46027	7.20868	-6.16547	0.00393929	0.0905393	-1.7701
7958620	IFT81	-0.54536	1.45938	5.60634	-7.86697	0.00162896	0.0605134	-0.717156
7970844	KATNAL1	-0.545013	1.45903	7.44654	-4.70894	0.0100658	0.143984	-2.89578
7939298	CAT	-0.544539	1.45855	7.82977	-3.90792	0.0186247	0.192003	-3.63162
8001449	IRX3	-0.544465	1.45848	6.04338	-5.32734	0.00659112	0.115824	-2.38764
7915091	MTF1	-0.54408	1.45809	7.44767	-2.96115	0.0433642	0.288254	-4.62906
8120239	TMEM14A	-0.543784	1.45779	8.15621	-4.23742	0.0143157	0.169152	-3.31757
7913824	C1orf63	-0.5435	1.4575	6.80651	-4.0391	0.0167426	0.181898	-3.50461
8103646	NEK1	-0.543124	1.45712	6.40271	-7.58611	0.00186126	0.0648267	-0.87524
8055377	ZRANB3	-0.543039	1.45704	5.68231	-3.42546	0.028155	0.234649	-4.12199
8003180	ZDHHC7	-0.542868	1.45687	8.5294	-9.93391	0.000685552	0.0418074	0.297065
8110932	SEMA5A	-0.542449	1.45644	5.80457	-5.65924	0.0053356	0.105824	-2.13397
8167656	MAGED1	-0.541238	1.45522	9.61867	-4.51825	0.0115687	0.154329	-3.06258
7968872	DNAJC15	-0.541229	1.45521	9.44049	-9.00695	0.000987863	0.0496597	-0.128118
7910030	DNAH14	-0.540963	1.45494	4.82649	-9.88774	0.000697603	0.0420296	0.276897
8003171	COTL1	-0.54072	1.4547	8.88462	-3.5275	0.0257236	0.224248	-4.01517
8133360	CLDN4	-0.540403	1.45438	5.06874	-8.60293	0.00117122	0.0526292	-0.327837
8127767	ELOVL4	-0.540365	1.45434	5.83198	-4.36768	0.0129526	0.161765	-3.19788
8068401	CBR1	-0.540323	1.4543	7.15901	-3.03217	0.0404996	0.279707	-4.54929
8075728	MYH9	-0.539845	1.45382	10.4516	-4.98258	0.00830396	0.130793	-2.66495
8158431	PHYHD1	-0.539433	1.4534	5.89174	-5.66772	0.00530759	0.105811	-2.12766
8155327	ALDH1B1	-0.539107	1.45307	8.55956	-4.46191	0.0120644	0.156941	-3.11284
8019392	FASN	-0.538401	1.45236	8.40791	-4.34484	0.0131798	0.162987	-3.21869
8147469	CPQ	-0.537819	1.45178	7.26219	-3.06736	0.0391632	0.275749	-4.51005
7991034	HOMER2	-0.537518	1.45147	5.63643	-5.67911	0.00527024	0.105522	-2.11918
7907171	BLZF1	-0.536831	1.45078	9.08643	-9.9907	0.000671084	0.0416109	0.321734
8128383	COQ3	-0.535715	1.44966	6.19281	-3.16763	0.0356319	0.262486	-4.39932
7974725	JKAMP	-0.53567	1.44962	8.82143	-9.51514	0.000805247	0.0444649	0.110374
8042195	AHSA2	-0.535527	1.44947	6.97897	-3.23561	0.0334521	0.254887	-4.32517
8108166	TXNDC15	-0.535295	1.44924	7.23027	-2.88951	0.0464987	0.298485	-4.71031
7982535	C15orf41	-0.534755	1.4487	8.74086	-3.30625	0.0313529	0.247032	-4.24889
7954613	CCDC91	-0.534417	1.44836	7.444	-3.93621	0.018198	0.189437	-3.60401
8078738	OXSR1	-0.53433	1.44827	8.99033	-4.68186	0.010264	0.144824	-2.91916
8120194	TFAP2B	-0.533825	1.44776	5.40868	-3.69039	0.0223432	0.2086	-3.84813
7936673	RGS10	-0.533615	1.44755	6.58357	-7.86254	0.00163233	0.0605134	-0.719606
8058570	C2ORF67	-0.533474	1.44741	5.39355	-4.62501	0.0106959	0.147659	-2.96858
7926334	OLAH	-0.533359	1.44729	4.73256	-5.66329	0.00532221	0.105824	-2.13096
8124040	ATXN1	-0.53299	1.44693	6.86708	-8.52001	0.00121398	0.0534679	-0.370003
7895019	7895019	-0.532946	1.44688	7.57016	-8.19918	0.00139891	0.056919	-0.53713
8126658	SLC35B2	-0.532598	1.44653	8.60293	-4.73261	0.00989635	0.142341	-2.87543
8056217	MXRA7	-0.532448	1.44638	9.73969	-5.61701	0.00547789	0.106889	-2.16556
8032789	STAP2	-0.532142	1.44608	6.03583	-4.32386	0.0133928	0.164043	-3.23787
8089112	FILIP1L	-0.531985	1.44592	6.39698	-4.6583	0.0104404	0.146011	-2.9396
8044450	ZC3H6	-0.531584	1.44552	5.56328	-3.07516	0.0388743	0.274644	-4.50139
8106107	PTCD2	-0.531385	1.44532	6.13319	-6.02384	0.00427898	0.0953753	-1.86924
8116859	TMEM14C	-0.531139	1.44507	10.5697	-9.87573	0.000700782	0.0421027	0.271634
8010562	BAIAP2	-0.530986	1.44492	6.90025	-5.43529	0.00614627	0.11171	-2.30375
7922268	KIFAP3	-0.52996	1.44389	7.42978	-6.70846	0.00291014	0.0793844	-1.40773
7990151	PKM	-0.529455	1.44338	11.3087	-5.88805	0.00463934	0.0993414	-1.9662
8114006	8114006	-0.528976	1.4429	4.71493	-4.26551	0.0140075	0.166859	-3.29155
8058147	PPIL3	-0.528837	1.44277	7.6778	-8.06721	0.00148511	0.0582447	-0.607766
8047577	CARF	-0.528416	1.44234	4.80083	-5.52398	0.00580821	0.109263	-2.23584
8094228	BST1	-0.527114	1.44104	6.89778	-8.57753	0.00118412	0.0527707	-0.34071
7964033	ANKRD52	-0.526793	1.44072	7.98403	-5.48401	0.00595765	0.110493	-2.26634
7894939	7894939	-0.526419	1.44035	4.71581	-3.96313	0.0178028	0.187519	-3.57784
7984771	LOXL1	-0.525799	1.43973	7.11155	-2.99872	0.04182	0.283594	-4.58676
7892533	7892533	-0.525161	1.43909	7.76447	-3.87066	0.0192053	0.193818	-3.66818
8044236	GCC2	-0.524772	1.43871	7.17854	-6.66767	0.00297487	0.0798824	-1.43402
7994981	ORAI3	-0.524763	1.4387	7.17242	-3.92753	0.0183275	0.190287	-3.61246
8035795	ZNF626	-0.524529	1.43846	7.68709	-8.55031	0.00119814	0.0529102	-0.354552
8059801	USP40	-0.524139	1.43807	6.51378	-3.89917	0.018759	0.192178	-3.64018
8144488	LINC00965	-0.523951	1.43789	6.14992	-3.86161	0.0193496	0.19422	-3.67709
8117510	HMGN4	-0.523764	1.4377	8.6789	-8.74162	0.00110383	0.0514047	-0.258223
7949904	UNC93B1	-0.52332	1.43726	6.41275	-4.69394	0.010175	0.144758	-2.90872
7916356	HSPB11	-0.52303	1.43697	6.11551	-7.95809	0.00156144	0.0592831	-0.667041
8001818	TK2	-0.522982	1.43692	6.70983	-4.25476	0.0141244	0.167785	-3.30149
8116227	CLK4	-0.522681	1.43662	5.12423	-6.72294	0.00288759	0.0793844	-1.39844
8087860	TWF2	-0.522462	1.4364	8.90877	-4.47778	0.0119222	0.156288	-3.09863
7896108	PARK7	-0.522247	1.43619	10.2985	-4.32177	0.0134142	0.164043	-3.23978
7990092	MYO9A	-0.52189	1.43584	6.85355	-3.95064	0.0179849	0.18885	-3.58997
7908041	LAMC1	-0.521687	1.43563	9.81395	-2.8683	0.0474773	0.300885	-4.73451
8168424	SLC16A2	-0.521105	1.43505	6.13975	-7.27168	0.00217244	0.06942	-1.05903
8094460	RBPJ	-0.520779	1.43473	8.36642	-4.94124	0.00854437	0.132203	-2.6992
8120362	BEND6	-0.519802	1.43376	5.09985	-6.29869	0.00364974	0.0870842	-1.67864
8129099	TSPYL1	-0.519757	1.43371	9.2205	-4.10574	0.015875	0.177371	-3.4411
7981978	SNORD116-15	-0.519751	1.43371	10.5548	-8.72769	0.00111038	0.0514693	-0.265163
7928444	VCL	-0.519429	1.43339	9.47738	-8.86852	0.00104636	0.0509198	-0.195501
8074399	CLTCL1	-0.519336	1.4333	6.55863	-5.58331	0.00559482	0.107683	-2.19091
8068522	TTC3	-0.519153	1.43311	8.7677	-3.38729	0.0291347	0.238295	-4.16237
7932966	ITGB1	-0.518837	1.4328	11.0146	-7.79289	0.00168654	0.0615754	-0.758313
8163086	TMEM245	-0.518825	1.43279	8.54013	-6.70801	0.00291084	0.0793844	-1.40802
8138647	C7orf31	-0.517858	1.43183	5.38596	-3.29405	0.031704	0.248428	-4.26201
8007637	FZD2	-0.517716	1.43169	5.81232	-6.91888	0.00260268	0.0753961	-1.27439
8067113	ZNF217	-0.516885	1.43086	7.97033	-6.69292	0.00293459	0.0797607	-1.41773
8028872	LTBP4	-0.516548	1.43053	6.58865	-7.95889	0.00156087	0.0592831	-0.666606
8141311	FAM200A	-0.515482	1.42947	4.84041	-5.40147	0.00628156	0.112859	-2.32989
8137215	LRRC61	-0.515454	1.42944	5.95541	-4.83147	0.00922534	0.137685	-2.79121
8171758	SCARNA9L	-0.515397	1.42939	5.32931	-5.12138	0.00755533	0.124416	-2.55155
8107532	HSD17B4	-0.515383	1.42937	8.61754	-3.91984	0.0184434	0.190954	-3.61997
8102745	PGRMC2	-0.514551	1.42855	9.15719	-4.59115	0.0109637	0.149553	-2.99822
8041820	SOCS5	-0.514522	1.42852	7.07275	-4.2353	0.0143393	0.169273	-3.31954
8149399	LONRF1	-0.514052	1.42806	5.84349	-4.36675	0.0129618	0.161765	-3.19873
7928300	ANAPC16	-0.513859	1.42786	7.37725	-3.28763	0.0318906	0.24903	-4.26892
8144528	TNKS	-0.513619	1.42763	7.73109	-3.48411	0.0267254	0.228984	-4.06038
7991047	LOC100131860	-0.513425	1.42744	5.18955	-3.61188	0.0239012	0.215952	-3.92812
8134180	ANKIB1	-0.513308	1.42732	8.77863	-3.52705	0.0257336	0.224248	-4.01564
7965064	OSBPL8	-0.513108	1.42712	8.32543	-7.10486	0.00236388	0.0719989	-1.15962
7926345	RPP38	-0.513084	1.4271	7.21072	-3.19387	0.0347712	0.259591	-4.37061
8065469	ABHD12	-0.512472	1.42649	8.26657	-5.8338	0.00479375	0.101149	-2.00548
7947681	ARHGAP1	-0.512274	1.4263	9.74833	-4.26725	0.0139887	0.166708	-3.28994
8036936	LOC100130713	-0.511982	1.42601	6.72744	-2.87127	0.0473387	0.30062	-4.73112
8106761	RNU6-2	-0.511527	1.42556	6.80697	-3.67426	0.022653	0.210073	-3.86448
8107066	LNPEP	-0.5115	1.42553	8.7157	-3.11009	0.0376098	0.269685	-4.46267
8162610	CDC14B	-0.510708	1.42475	5.43978	-5.33057	0.00657726	0.115824	-2.38511
8135990	FLNC	-0.510334	1.42438	8.66966	-7.58226	0.00186472	0.0648794	-0.877446
8166956	KDM6A	-0.510228	1.42428	7.33445	-4.68499	0.0102409	0.144758	-2.91646
7990253	NPTN	-0.508489	1.42256	9.11083	-3.48044	0.0268123	0.229457	-4.06423
8117018	RNU6-2	-0.507647	1.42173	4.42358	-6.30881	0.00362884	0.0868027	-1.67177
7929840	PAX2	-0.50751	1.42159	6.04642	-2.99881	0.0418164	0.283594	-4.58666
7894112	7894112	-0.5075	1.42158	5.57937	-3.85964	0.0193811	0.194377	-3.67903
8022646	KCTD1	-0.507075	1.42117	5.71284	-5.09527	0.00768959	0.125791	-2.57269
8029465	BCL3	-0.506987	1.42108	7.77637	-4.51052	0.0116352	0.154889	-3.06945
8081867	TIMMDC1	-0.506575	1.42067	10.6882	-4.98918	0.00826633	0.130386	-2.6595
8043377	WBP1	-0.506562	1.42066	8.06505	-3.94166	0.0181171	0.189198	-3.5987
8143433	MRPS33	-0.506407	1.42051	6.0336	-3.60236	0.0240987	0.216525	-3.93787
8053142	RTKN	-0.504762	1.41889	6.09407	-5.9924	0.00435925	0.0961257	-1.89152
7961891	BHLHE41	-0.504319	1.41845	5.70121	-5.51253	0.00585053	0.109409	-2.24456
8053599	WBP1	-0.503524	1.41767	8.06934	-3.85135	0.0195147	0.194895	-3.68721
7896708	IL2RB	-0.50347	1.41762	5.12694	-6.42325	0.00340248	0.0849906	-1.59466
8173531	HDAC8	-0.503399	1.41755	8.21942	-3.2451	0.0331604	0.253767	-4.31487
7947744	LRP4	-0.50314	1.41729	6.76463	-8.183	0.00140914	0.057011	-0.545727
7909954	DISP1	-0.502433	1.4166	5.47773	-5.46422	0.0060334	0.111008	-2.2815
8088458	FHIT	-0.502028	1.4162	5.15876	-7.59209	0.0018559	0.0648267	-0.871815
8107259	SLC25A46	-0.501837	1.41602	8.71801	-5.91704	0.00455936	0.0983881	-1.94535
8017162	RNFT1	-0.501767	1.41595	8.20501	-4.17518	0.0150284	0.172969	-3.37564
7981992	SNRPN	-0.501624	1.41581	4.93968	-4.71684	0.0100089	0.143402	-2.88898
7988426	SLC30A4	-0.501385	1.41557	6.00737	-6.44115	0.00336869	0.0849034	-1.58271
8092230	ZMAT3	-0.501148	1.41534	8.54012	-4.39588	0.0126787	0.160702	-3.1723
8121212	BDH2P1	-0.500913	1.41511	7.79814	-5.29822	0.00671784	0.116806	-2.4105
8151967	STK3	-0.499687	1.41391	7.13929	-4.41598	0.0124877	0.159495	-3.15413
8093112	UBXN7	-0.499544	1.41377	8.83914	-3.98681	0.0174638	0.185959	-3.55492
7938485	MICAL2	-0.499203	1.41343	9.23788	-6.34663	0.00355203	0.0862702	-1.64615
7909510	HHAT	-0.498942	1.41318	5.35387	-3.07227	0.0389809	0.275142	-4.50459
8132557	AEBP1	-0.498622	1.41286	7.63347	-4.95088	0.00848753	0.131955	-2.69119
8109597	UBLCP1	-0.498084	1.41234	8.77703	-8.32946	0.00131985	0.055198	-0.468491
8115210	TNIP1	-0.497862	1.41212	7.13503	-8.21812	0.00138706	0.0565991	-0.527083
7972810	CARS2	-0.49775	1.41201	8.62126	-3.81379	0.0201342	0.197711	-3.7244
8157761	NEK6	-0.497509	1.41177	8.08129	-6.31645	0.00361316	0.0866143	-1.66658
7957551	SOCS2	-0.496892	1.41117	6.30353	-7.0389	0.00244533	0.0733263	-1.2
7904158	OLFML3	-0.496776	1.41106	5.35195	-3.48676	0.0266628	0.228812	-4.05761
8138045	EIF2AK1	-0.496412	1.4107	9.42437	-3.74697	0.0212959	0.203377	-3.7911
8016438	HOXB2	-0.495903	1.4102	8.52503	-7.1216	0.00234374	0.0716668	-1.14942
7981994	SNORD116-23	-0.49566	1.40997	4.84035	-5.51255	0.00585046	0.109409	-2.24454
7924307	SNORD116-17	-0.49511	1.40943	5.42882	-5.51518	0.00584072	0.109409	-2.24254
7899284	TRNP1	-0.494428	1.40876	7.62105	-8.46122	0.00124547	0.0541608	-0.400153
8096959	ANK2	-0.494412	1.40875	4.95042	-5.74459	0.00506171	0.103653	-2.07074
8130628	AGPAT4	-0.493793	1.40814	6.53762	-3.41515	0.0284156	0.235631	-4.13287
8155268	POLR1E	-0.4937	1.40805	7.88653	-5.03637	0.00800346	0.128188	-2.62071
8128371	FAXC	-0.493639	1.40799	5.85473	-7.72642	0.00174039	0.0627983	-0.795569
8089627	SPICE1	-0.49345	1.40781	6.44212	-3.77805	0.0207458	0.200573	-3.75999
8010766	8010766	-0.493179	1.40754	7.25138	-5.44556	0.00610593	0.111524	-2.29585
7995421	LONP2	-0.492989	1.40736	8.82673	-4.37213	0.0129089	0.161504	-3.19383
8047659	ABI2	-0.492927	1.4073	8.40148	-4.42031	0.0124471	0.159309	-3.15022
7960689	MLF2	-0.492328	1.40671	10.3576	-4.09685	0.0159875	0.178039	-3.44953
8013660	ALDOC	-0.492002	1.4064	7.03351	-3.85924	0.0193876	0.194384	-3.67943
8113103	KIAA0825	-0.49156	1.40596	4.82665	-4.54905	0.0113083	0.152253	-3.0353
7894607	7894607	-0.491445	1.40585	7.12033	-4.15947	0.015215	0.174034	-3.39038
7943314	JRKL	-0.490471	1.4049	6.45104	-4.96923	0.00838069	0.131255	-2.67599
7981943	PAR5	-0.490202	1.40464	5.28465	-3.81073	0.0201856	0.197922	-3.72743
8171708	CXORF23	-0.490119	1.40456	5.20132	-5.73166	0.00510208	0.104025	-2.08027
8106068	MCCC2	-0.490037	1.40448	7.8077	-3.83217	0.0198281	0.195949	-3.70617
8177601	MCCC2	-0.490037	1.40448	7.8077	-3.83217	0.0198281	0.195949	-3.70617
8141765	LOC100132214	-0.489671	1.40412	5.85192	-2.89696	0.0461605	0.297409	-4.70182
8042259	MDH1	-0.489276	1.40374	8.54548	-8.76567	0.00109264	0.0514047	-0.246264
7915801	POMGNT1	-0.488378	1.40287	7.97617	-3.76341	0.0210027	0.202001	-3.77462
7958600	ANKRD13A	-0.487879	1.40238	8.00031	-2.83062	0.0492757	0.307015	-4.77767
8141024	BET1	-0.487623	1.40213	8.06441	-4.67255	0.0103333	0.145146	-2.92723
7907404	SUCO	-0.487562	1.40207	7.45926	-7.77302	0.00170242	0.0619921	-0.769418
7957386	ACSS3	-0.487338	1.40186	5.04148	-3.83646	0.0197574	0.195703	-3.70192
7949754	CLCF1	-0.486057	1.40061	6.54378	-3.60361	0.0240727	0.216518	-3.9366
7927998	HKDC1	-0.48585	1.40041	5.45413	-5.46458	0.006032	0.111008	-2.28122
7937508	CD151	-0.485589	1.40016	10.5664	-7.43534	0.00200302	0.0670348	-0.962443
8151906	GDF6	-0.485533	1.4001	5.23852	-7.89254	0.00160965	0.0601761	-0.703037
7899244	PIGV	-0.485088	1.39967	6.3813	-3.29167	0.031773	0.248695	-4.26457
8107942	RAD50	-0.484464	1.39907	8.17728	-3.33295	0.0306003	0.243947	-4.22026
8103769	HPGD	-0.484459	1.39906	4.83173	-4.00735	0.0171762	0.184179	-3.53511
7975863	C14ORF118	-0.484343	1.39895	8.3979	-3.26153	0.032663	0.251696	-4.29709
8072710	APOL6	-0.484073	1.39869	6.31327	-4.19113	0.0148417	0.17195	-3.3607
8091954	GOLIM4	-0.484006	1.39862	8.71271	-4.94175	0.00854133	0.132203	-2.69877
7958692	TCTN1	-0.482492	1.39715	6.93259	-6.23843	0.00377733	0.0888621	-1.7198
8133549	GTF2IRD2	-0.482135	1.39681	5.36698	-4.67187	0.0103383	0.145146	-2.92781
7980616	PTPN21	-0.481971	1.39665	6.68236	-3.74372	0.0213544	0.203673	-3.79436
7933290	BMS1P5	-0.481431	1.39613	8.06248	-5.79998	0.00489322	0.102063	-2.03012
8117321	TRIM38	-0.481374	1.39607	7.07848	-3.7452	0.0213276	0.203539	-3.79287
7959638	TCTN2	-0.481336	1.39604	7.30849	-4.6534	0.0104775	0.146035	-2.94385
8006123	CPD	-0.481187	1.39589	8.97824	-4.55461	0.011262	0.151819	-3.03039
7995492	ADCY7	-0.481111	1.39582	6.31463	-5.47015	0.00601058	0.110997	-2.27695
7925918	AKR1C1	-0.481046	1.39576	6.09437	-4.13754	0.0154802	0.175568	-3.41103
7894026	7894026	-0.480257	1.39499	7.6779	-3.67154	0.0227058	0.210419	-3.86725
7908793	ELF3	-0.480219	1.39496	5.39986	-6.02141	0.00428511	0.0953753	-1.87096
8151824	RAD54B	-0.479849	1.3946	6.12377	-4.14222	0.0154232	0.175512	-3.40662
7896312	7896312	-0.479594	1.39435	5.65229	-3.17351	0.0354371	0.262099	-4.39289
7938154	ILK	-0.479506	1.39427	9.37598	-6.54347	0.00318325	0.0827881	-1.51497
8042113	RNU1-5	-0.47926	1.39403	5.38078	-4.50851	0.0116526	0.154889	-3.07124
8027323	ZNF257	-0.479046	1.39382	4.92435	-6.86583	0.00267624	0.0765848	-1.30765
8178977	TAPBP	-0.479015	1.39379	9.56935	-4.57497	0.0110946	0.150353	-3.01244
8176026	FLNA	-0.478967	1.39375	10.3209	-7.36938	0.00206925	0.0677481	-1.00113
7895155	7895155	-0.478922	1.3937	4.87032	-5.18448	0.00724248	0.121122	-2.50078
8113050	CETN3	-0.478019	1.39283	5.1064	-5.27336	0.00682843	0.117682	-2.43011
8071804	AP000351.3	-0.477935	1.39275	7.25166	-8.27547	0.00135192	0.0556426	-0.496806
7993114	METTL22	-0.477746	1.39257	6.90422	-5.32806	0.00658801	0.115824	-2.38708
8041592	EML4	-0.477661	1.39248	8.83415	-7.04952	0.00243197	0.0731067	-1.19347
7975068	ZBTB1	-0.476435	1.3913	7.07788	-5.33359	0.00656431	0.115824	-2.38275
7953812	PHC1	-0.476045	1.39093	7.27328	-2.97573	0.0427572	0.286478	-4.61262
8127787	IBTK	-0.475905	1.39079	8.69631	-3.69958	0.0221688	0.207814	-3.83883
7903203	SNX7	-0.475348	1.39025	7.51191	-6.81365	0.00275111	0.077679	-1.3406
7981919	SNRPN	-0.475042	1.38996	7.84534	-8.72225	0.00111295	0.0514693	-0.267877
8070239	HLCS	-0.474879	1.3898	6.54703	-5.0424	0.00797061	0.128065	-2.61577
7986383	IGF1R	-0.474713	1.38964	6.33298	-6.9994	0.00249578	0.0739624	-1.22435
7893492	7893492	-0.474436	1.38938	4.10395	-6.31824	0.00360948	0.0866143	-1.66536
8057689	OSGEPL1	-0.474201	1.38915	6.29884	-6.44791	0.00335603	0.0848486	-1.57821
8054004	SEMA4C	-0.474148	1.3891	6.83218	-6.50738	0.00324718	0.0832342	-1.53875
8027416	URI1	-0.47412	1.38907	8.69236	-3.85545	0.0194484	0.194579	-3.68316
8041257	SLC30A6	-0.473128	1.38812	9.09717	-4.07357	0.0162869	0.179988	-3.47168
7967486	CCDC92	-0.472972	1.38797	7.69077	-3.87176	0.0191878	0.193818	-3.6671
7978428	STRN3	-0.472822	1.38782	7.14865	-3.61403	0.0238569	0.215739	-3.92591
8063315	DDX27	-0.47276	1.38776	6.64744	-4.5796	0.011057	0.150131	-3.00838
7984626	SENP8	-0.472691	1.3877	5.50277	-6.04862	0.004217	0.094874	-1.85175
8169233	KRT18P49	-0.472322	1.38734	5.50334	-2.97651	0.042725	0.286413	-4.61174
8154872	UBAP1	-0.471868	1.3869	7.97825	-7.00104	0.00249366	0.0739624	-1.22334
8054377	FHL2	-0.471816	1.38685	8.5491	-5.29868	0.00671582	0.116806	-2.41014
7934690	ZCCHC24	-0.471605	1.38665	7.05532	-5.61124	0.00549771	0.107051	-2.1699
7896692	CHST2	-0.471261	1.38632	7.43421	-8.79002	0.00108146	0.0513685	-0.23419
7953518	DSTNP2	-0.47106	1.38613	6.70733	-6.17687	0.00391341	0.0901764	-1.7622
8139820	ZNF680	-0.471038	1.38611	6.41807	-2.82347	0.049626	0.308111	-4.78589
7898663	PINK1	-0.470549	1.38564	6.74371	-5.50092	0.00589384	0.109758	-2.25341
8102789	TERF1P3	-0.470537	1.38563	7.99673	-4.65218	0.0104867	0.146099	-2.94491
7980580	GALC	-0.470303	1.3854	6.98257	-4.46156	0.0120676	0.156941	-3.11315
8131860	MALSU1	-0.470246	1.38535	9.6836	-7.0138	0.00247723	0.0737125	-1.21546
8112709	POC5	-0.469987	1.3851	6.92735	-4.25587	0.0141123	0.167751	-3.30046
8143766	ACTR3C	-0.469781	1.3849	4.93761	-2.834	0.0491113	0.306516	-4.7738
7935776	SCD	-0.469359	1.38449	5.42294	-2.96733	0.0431057	0.28736	-4.62209
7896557	7896557	-0.469239	1.38438	5.41971	-8.72309	0.00111255	0.0514693	-0.267458
7945781	PHLDA2	-0.468414	1.38359	7.97397	-3.21578	0.0340712	0.257558	-4.34673
8036389	ZNF585B	-0.468412	1.38359	5.59743	-4.27398	0.0139161	0.166499	-3.28372
7892632	7892632	-0.468297	1.38348	4.83873	-6.35395	0.00353739	0.086264	-1.6412
7894925	7894925	-0.467451	1.38266	4.58025	-7.99164	0.00153746	0.0591142	-0.648734
8090715	ACAD11	-0.467187	1.38241	6.28837	-3.76833	0.0209158	0.201398	-3.7697
7941843	SSH3	-0.467058	1.38229	6.14506	-6.76246	0.00282711	0.0786778	-1.37315
8126018	STK38	-0.466755	1.382	8.50386	-4.38213	0.0128113	0.161218	-3.18476
8168817	DRP2	-0.466408	1.38166	5.18472	-6.01021	0.00431356	0.0957741	-1.87889
7977965	SLC22A17	-0.466002	1.38128	7.14639	-4.20753	0.0146527	0.17089	-3.34538
8126710	SUPT3H	-0.465725	1.38101	6.37486	-5.44089	0.00612424	0.111619	-2.29944
8180166	TAPBP	-0.465597	1.38089	9.74512	-4.68896	0.0102115	0.144758	-2.91302
8174576	AMOT	-0.465263	1.38057	5.20565	-3.49481	0.026474	0.2278	-4.04921
8036252	CLIP3	-0.464883	1.38021	7.05248	-2.93548	0.0444581	0.291919	-4.65809
8112865	SERINC5	-0.464651	1.37998	6.70576	-3.96329	0.0178006	0.187519	-3.57769
8139977	STAG3L3	-0.464608	1.37994	8.77769	-3.87786	0.0190914	0.193699	-3.6611
7958761	ACAD10	-0.464347	1.37969	5.57066	-4.89131	0.00884619	0.134437	-2.74086
7927267	FAM35A	-0.463759	1.37913	7.89026	-5.66327	0.00532227	0.105824	-2.13097
8041561	MORN2	-0.463208	1.3786	7.43143	-6.00158	0.00433561	0.0958403	-1.88501
8140356	HIP1	-0.463106	1.37851	7.73047	-3.96596	0.0177619	0.187454	-3.5751
7931863	ASB13	-0.462946	1.37835	5.57222	-7.94774	0.00156893	0.0594741	-0.672708
8133233	AUTS2	-0.462667	1.37809	5.01213	-5.38011	0.00636887	0.113952	-2.34646
8070665	SIK1	-0.462622	1.37804	6.98309	-4.24926	0.0141848	0.168142	-3.30659
8178244	RING1	-0.462501	1.37793	6.9586	-3.63653	0.0233983	0.213743	-3.90289
8175217	GPC4	-0.462132	1.37758	4.94054	-4.95006	0.00849237	0.131955	-2.69187
7927353	AGAP9	-0.461728	1.37719	8.25019	-4.66902	0.0103597	0.145179	-2.93029
7933331	AGAP9	-0.461728	1.37719	8.25019	-4.66902	0.0103597	0.145179	-2.93029
8028524	ACTN4	-0.461404	1.37688	11.3882	-4.18709	0.0148887	0.172194	-3.36448
8058118	KCTD18	-0.459888	1.37544	5.79508	-3.1713	0.03551	0.262235	-4.3953
7995787	MT1M	-0.459887	1.37543	7.14925	-4.19738	0.0147693	0.171641	-3.35486
8128409	USP45	-0.459796	1.37535	6.47788	-4.94892	0.00849902	0.131955	-2.69281
7956524	PIP4K2C	-0.459757	1.37531	6.19506	-3.9947	0.0173527	0.185352	-3.54731
8131414	ZDHHC4	-0.459582	1.37514	7.46366	-8.31155	0.00133038	0.0553722	-0.477865
8101260	ANTXR2	-0.459472	1.37504	9.09667	-5.46113	0.00604533	0.111149	-2.28387
8048139	DNAPTP3	-0.459418	1.37499	5.35768	-5.489	0.00593875	0.110286	-2.26252
8180318	TGIF1	-0.459337	1.37491	9.24733	-8.22275	0.00138418	0.0565991	-0.524632
8167069	UBA1	-0.458866	1.37446	10.5003	-4.73645	0.00986919	0.142011	-2.87213
7961540	RERG	-0.458624	1.37423	5.21357	-3.96638	0.0177558	0.187454	-3.57469
8095021	SPATA18	-0.458601	1.37421	6.29917	-3.96635	0.0177563	0.187454	-3.57473
7947015	TSG101	-0.457888	1.37353	8.85345	-7.32604	0.00211426	0.0684809	-1.02672
8147848	OXR1	-0.457738	1.37339	6.71495	-3.86319	0.0193243	0.194217	-3.67554
8067860	NF1P3	-0.457341	1.37301	4.96413	-3.22685	0.0337239	0.256078	-4.33468
8122396	AIG1	-0.456475	1.37218	6.94651	-7.92403	0.00158626	0.0599541	-0.685708
8062119	MT1L	-0.455662	1.37141	9.51824	-6.39458	0.00345752	0.0857862	-1.61387
8180316	TGIF1	-0.455576	1.37133	9.24892	-8.05012	0.00149676	0.0584948	-0.617002
8151436	PEX2	-0.455567	1.37132	6.107	-3.46446	0.0271945	0.231052	-4.08096
7909214	RASSF5	-0.454164	1.36999	5.39907	-8.49976	0.00122471	0.0537276	-0.380365
8023246	C18orf32	-0.454101	1.36993	6.04421	-6.5112	0.00324035	0.0831731	-1.53624
8055702	NMI	-0.453985	1.36982	6.31293	-3.8697	0.0192205	0.193818	-3.66913
7968928	TPT1-AS1	-0.453827	1.36967	6.2468	-3.55764	0.0250541	0.220928	-3.98395
8086185	PLCD1	-0.453139	1.36902	6.27999	-3.42107	0.0282657	0.235002	-4.12662
7923043	KCNT2	-0.453089	1.36897	4.49476	-4.23085	0.014389	0.169476	-3.32367
7985016	SNX33	-0.45303	1.36891	6.00853	-4.19429	0.0148051	0.171679	-3.35775
8091048	COPB2	-0.452287	1.36821	9.17327	-3.04774	0.0399017	0.277828	-4.5319
7893405	7893405	-0.451484	1.36745	5.25702	-3.2892	0.0318448	0.248789	-4.26723
7896381	7896381	-0.451305	1.36728	8.22847	-6.08126	0.00413706	0.0937265	-1.82881
7939173	DEPDC7	-0.450965	1.36695	4.87358	-6.00274	0.00433264	0.0958403	-1.88418
7942858	ANKRD42	-0.450916	1.36691	6.65399	-3.90312	0.0186983	0.192178	-3.63632
7969228	ALG11	-0.450639	1.36665	7.07168	-4.09838	0.0159681	0.177882	-3.44808
7947027	UEVLD	-0.450571	1.36658	7.77182	-4.50061	0.0117212	0.15532	-3.07827
7974461	LGALS3	-0.45022	1.36625	6.35691	-6.94549	0.00256673	0.0749191	-1.2578
8076673	LDOC1L	-0.449764	1.36582	6.16044	-3.70949	0.0219829	0.206831	-3.82882
7933427	LOC399753	-0.44911	1.3652	7.90445	-5.21347	0.00710412	0.119984	-2.47762
8031714	ZNF460	-0.449061	1.36515	8.00774	-5.98431	0.00438019	0.0963323	-1.89727
8140239	LOC100132832	-0.448969	1.36506	9.14175	-4.28671	0.0137802	0.165768	-3.27199
7919326	ACP6	-0.448864	1.36497	6.13139	-3.76215	0.0210249	0.202008	-3.77588
7941961	ALDH3B1	-0.447165	1.36336	6.37478	-6.75443	0.00283928	0.0788485	-1.37828
8019463	CSNK1D	-0.44619	1.36244	9.44253	-4.46844	0.0120056	0.156868	-3.10698
8142554	AASS	-0.446096	1.36235	8.064	-2.90796	0.0456667	0.296002	-4.68931
8101284	PRKG2	-0.44584	1.36211	4.89076	-2.89451	0.0462715	0.297778	-4.70461
8140170	GTF2IRD2	-0.445763	1.36203	5.37611	-4.22794	0.0144215	0.16962	-3.32638
7915101	INPP5B	-0.445294	1.36159	7.10098	-3.91242	0.0185559	0.191658	-3.62721
8041122	PPP1CB	-0.444604	1.36094	9.91669	-5.68348	0.00525601	0.105364	-2.11594
8003158	TLDC1	-0.444586	1.36092	5.94367	-8.28644	0.00134533	0.0555773	-0.491037
8103494	NPY1R	-0.444496	1.36084	4.67666	-5.44804	0.00609619	0.111522	-2.29393
8131205	SDK1	-0.444247	1.3606	5.68466	-3.06477	0.0392599	0.276246	-4.51294
8180317	TGIF1	-0.444007	1.36038	9.11262	-7.19901	0.00225337	0.0704511	-1.10258
7892797	LIAS	-0.443626	1.36002	6.09679	-3.05952	0.0394565	0.276774	-4.51878
8055890	STAM2	-0.442987	1.35942	9.04809	-3.89088	0.0188875	0.193031	-3.64831
8101728	FAM13A	-0.442765	1.35921	5.8505	-6.1133	0.0040604	0.0925387	-1.80639
8000263	COG7	-0.442661	1.35911	7.27292	-4.77167	0.0096243	0.140676	-2.84199
8106429	AGGF1	-0.442568	1.35902	6.59767	-2.88436	0.046734	0.29876	-4.71618
7895114	7895114	-0.442395	1.35886	7.31946	-6.90106	0.0026271	0.075867	-1.28554
7934553	ZNF503	-0.442132	1.35861	6.01979	-3.83924	0.0197118	0.195573	-3.69917
7979574	SGPP1	-0.441834	1.35833	6.03179	-4.67344	0.0103266	0.145144	-2.92646
7933405	BMS1P5	-0.441621	1.35813	7.74742	-5.31054	0.00666386	0.116508	-2.40082
8002403	MTSS1L	-0.441462	1.35798	6.87732	-3.49909	0.0263743	0.227332	-4.04474
8016457	HOXB5	-0.441203	1.35774	5.75879	-2.9845	0.042397	0.285109	-4.60275
7907486	ZBTB37	-0.440621	1.35719	5.70891	-6.17897	0.00390869	0.0901764	-1.76075
8118634	RING1	-0.440521	1.35709	6.95003	-3.28168	0.0320647	0.249803	-4.27533
8140196	STAG3L2	-0.439576	1.35621	8.65519	-3.6593	0.0229451	0.211167	-3.87969
7971541	SUCLA2	-0.439225	1.35588	8.78054	-4.60011	0.0108921	0.149248	-2.99036
8036373	ZNF585A	-0.439086	1.35575	4.83941	-7.19038	0.00226323	0.0705607	-1.10778
8102567	PRDM5	-0.439014	1.35568	5.80031	-5.52804	0.00579327	0.109263	-2.23275
8121895	TRMT11	-0.43894	1.35561	6.126	-4.67923	0.0102835	0.144843	-2.92144
8156571	C9orf3	-0.438694	1.35538	5.50702	-3.72367	0.0217199	0.205224	-3.81453
8152582	DSCC1	-0.438468	1.35516	5.4954	-7.36069	0.00207817	0.0679136	-1.00625
8070341	BRWD1	-0.438257	1.35497	6.73744	-3.07287	0.0389588	0.275124	-4.50393
7995838	MT1X	-0.437896	1.35463	8.91291	-2.93393	0.044525	0.292186	-4.65984
8140269	LOC100132832	-0.437307	1.35407	9.08354	-4.01089	0.0171271	0.183883	-3.5317
8028325	C19orf33	-0.437137	1.35392	8.00129	-3.12438	0.0371069	0.268014	-4.44689
7947590	SYT13	-0.436978	1.35377	5.33335	-4.31594	0.0134742	0.164112	-3.24512
7895113	7895113	-0.436458	1.35328	7.33386	-4.42024	0.0124477	0.159309	-3.15028
8095545	RUFY3	-0.436448	1.35327	7.15318	-6.94508	0.00256728	0.0749191	-1.25805
7895832	7895832	-0.435854	1.35271	9.32797	-2.97474	0.0427979	0.286556	-4.61373
7918847	SIKE1	-0.435689	1.35256	8.17614	-3.78945	0.0205482	0.199691	-3.74861
7934451	AGAP5	-0.435426	1.35231	7.52396	-4.10075	0.0159381	0.177726	-3.44584
7894761	CAPNS1	-0.435177	1.35208	10.5823	-5.44644	0.00610246	0.111522	-2.29516
7968126	LSP1	-0.434697	1.35163	7.01712	-5.34505	0.00651549	0.115601	-2.37379
8132964	SUMF2	-0.434481	1.35142	9.82866	-3.14258	0.0364775	0.265622	-4.42684
7898939	NIPAL3	-0.434377	1.35133	6.75457	-3.83476	0.0197854	0.195703	-3.7036
7910640	GGPS1	-0.434085	1.35105	6.60682	-4.23805	0.0143087	0.169152	-3.31699
8160953	PIGO	-0.433838	1.35082	7.75442	-3.85607	0.0194385	0.194579	-3.68255
7896650	7896650	-0.433267	1.35029	9.59873	-8.0918	0.00146856	0.0578355	-0.594522
7962194	H3F3C	-0.432802	1.34985	10.2608	-2.97746	0.0426858	0.286266	-4.61067
8016878	CUEDC1	-0.432777	1.34983	6.61379	-4.00857	0.0171592	0.184069	-3.53393
7939723	C11orf49	-0.432708	1.34976	6.71268	-2.91919	0.0451688	0.294553	-4.67655
8087806	PCBP4	-0.432557	1.34962	6.49629	-3.11174	0.0375516	0.269589	-4.46085
8052585	TMEM17	-0.431574	1.3487	5.15902	-5.03703	0.00799989	0.128188	-2.62018
8042402	APLF	-0.431372	1.34852	5.09481	-6.88352	0.00265143	0.0762388	-1.29654
8125713	TAPBP	-0.431354	1.3485	9.19927	-5.0688	0.00782876	0.126918	-2.59422
7893801	7893801	-0.431187	1.34834	4.58144	-3.0852	0.0385057	0.273363	-4.49024
8027304	ZNF493	-0.431094	1.34826	4.89994	-6.95373	0.00255572	0.0747784	-1.25267
8087236	DALRD3	-0.430941	1.34811	7.62682	-3.06612	0.0392093	0.276015	-4.51143
7892693	7892693	-0.430729	1.34791	7.68357	-3.03915	0.0402305	0.279024	-4.5415
7954511	STK38L	-0.430169	1.34739	8.82409	-3.15454	0.036071	0.26431	-4.41369
7907655	RNA5SP69	-0.430133	1.34736	5.4682	-7.95873	0.00156098	0.0592831	-0.666694
8039034	ZNF160	-0.429424	1.3467	6.56784	-3.31333	0.0311511	0.245966	-4.24129
7904755	PEX11B	-0.429236	1.34652	9.42133	-2.87327	0.0472457	0.300561	-4.72883
8045604	MBD5	-0.428739	1.34606	5.93119	-6.57455	0.00312945	0.0819653	-1.49458
8070632	CBS	-0.428577	1.3459	7.53075	-3.26361	0.0326006	0.251448	-4.29484
8172813	FAM156B	-0.428551	1.34588	6.63454	-3.34478	0.030274	0.242549	-4.20762
8114805	FGF1	-0.428411	1.34575	4.87505	-7.62487	0.00182685	0.064319	-0.853089
8133610	STAG3L3	-0.428286	1.34563	8.66367	-3.77216	0.0208487	0.201198	-3.76587
7966448	TMEM116	-0.428214	1.34557	5.89178	-6.39257	0.00346142	0.0858189	-1.61521
7963054	TUBA1A	-0.427805	1.34519	10.2082	-6.33356	0.00357833	0.0866143	-1.65498
8126402	TRERF1	-0.427598	1.34499	5.24945	-4.68938	0.0102085	0.144758	-2.91266
8050474	RDH14	-0.427198	1.34462	6.72171	-6.63164	0.00303353	0.0802551	-1.45736
8082075	DTX3L	-0.427029	1.34446	7.33003	-2.85735	0.0479917	0.30259	-4.74703
8048381	STK36	-0.426901	1.34434	6.96899	-7.4211	0.00201709	0.0670679	-0.97077
8017251	RNU6-2	-0.426872	1.34432	6.16746	-3.04563	0.039982	0.278033	-4.53425
8030007	EMP3	-0.426621	1.34408	9.7519	-5.5112	0.0058555	0.109409	-2.24557
7974270	ATL1	-0.425848	1.34336	5.5888	-6.71573	0.00289879	0.0793844	-1.40306
7893847	7893847	-0.425628	1.34316	4.84861	-3.63886	0.0233514	0.213373	-3.90051
8107164	PPIP5K2	-0.425594	1.34313	8.85853	-3.59925	0.0241638	0.216592	-3.94107
7991357	AP3S2	-0.425593	1.34312	9.14058	-4.60084	0.0108863	0.149231	-2.98973
7900146	ZC3H12A	-0.424862	1.34244	6.50186	-3.16533	0.0357089	0.262936	-4.40186
8090395	TXNRD3	-0.424325	1.34194	5.6901	-4.29022	0.0137431	0.165559	-3.26876
7979611	ZBTB25	-0.423988	1.34163	5.6715	-2.91529	0.0453409	0.295162	-4.68098
7920128	S100A11	-0.423836	1.34149	10.9391	-3.73747	0.0214675	0.20388	-3.80064
8176253	8176253	-0.42383	1.34148	7.84122	-3.7854	0.0206181	0.199989	-3.75265
7990165	PARP6	-0.423689	1.34135	7.18232	-3.12072	0.0372349	0.26849	-4.45093
7894195	TPP1	-0.423589	1.34126	10.2991	-3.1994	0.034593	0.259123	-4.36458
8151030	RN7SK	-0.42343	1.34111	4.41476	-3.88747	0.0189406	0.193368	-3.65165
8100478	AASDH	-0.423323	1.34101	6.26601	-3.94589	0.0180547	0.189106	-3.59459
8093258	IQCG	-0.423318	1.34101	5.10505	-7.98374	0.00154307	0.0592485	-0.653039
[truncated: 1,197 more rows]

## Sheet: Enriched in CB-Endos
Affy_ID	Symbol	logFC	FC	AveExpr	t	P.Value	adj.P.Val	B
[truncated: 2,692 more rows]
